# Supplementary material for: Economic Analysis of the Impact of Overseas and Domestic Treatment and Screening Options for Intestinal Helminth Infection among US-Bound Refugees from Asia
Source: PLoS Negl Trop Dis. 2016 Aug 10;10(8):e0004910. doi: 10.1371/journal.pntd.0004910 (PMC4980012; doi:10.1371/journal.pntd.0004910)
Supplement: S1 File — (TREX) [file pntd.0004910.s004.trex]

<?xml version="1.0" encoding="ASCII"?>
<xmi:XMI xmi:version="2.0" xmlns:xmi="http://www.omg.org/XMI" xmlns:xsi="http://www.w3.org/2001/XMLSchema-instance" xmlns:notation="http://www.eclipse.org/gmf/runtime/1.0.2/notation" xmlns:tree="http://www.treeage.com/modeldefs/tree">
  <tree:Tree xmi:id="_6Uh-kEO2EeaRieIIA_RQLg">
    <Node xmi:id="_6Uh-kUO2EeaRieIIA_RQLg" NameID="Node1" NodeType="DecisionNode">
      <Definition xmi:id="_6Uh-kkO2EeaRieIIA_RQLg" Variable="pInfHookNoTreat" Value="Det*.028+STO*P_Hook"/>
      <Definition xmi:id="_6Uh-k0O2EeaRieIIA_RQLg" Variable="PInfAscarNoTreat" Value="Det*.0084+STO*P_Ascar"/>
      <Definition xmi:id="_6Uh-lEO2EeaRieIIA_RQLg" Variable="pInfTrichNoTreat" Value="Det*0.0056+STO*P_Trich"/>
      <Definition xmi:id="_6Uh-lUO2EeaRieIIB-RQLg" Variable="pInfStrongy" Value="Det*0.20+STO*P_Strongy"/>
      <Definition xmi:id="_6Uh-lkO2EeaRieIIB-RQLg" Variable="effAlbenHook" Value="Det*.72+STO*Eff_Hook"/>
      <Definition xmi:id="_6Uh-l0O2EeaRieIIB-RQLg" Variable="effAlbenTrich" Value="Det*.28+STO*Eff_Trich"/>
      <Definition xmi:id="_6Uh-mEO2EeaRieIIB-RQLg" Variable="effAlbenAscar" Value="Det*.88+STO*Eff_Ascar"/>
      <Definition xmi:id="_6Uh-mUO2EeaRieIIB-RQLg" Variable="effIver" Value="Det*0.9+STO*Eff_Iver"/>
      <Definition xmi:id="_6Uh-mkO2EeaRieIIC9RQLg" Variable="pSensitivityStrongy" Value="Det*0.91+STO*Sens_Str"/>
      <Definition xmi:id="_6Uh-m0O2EeaRieIIC9RQLg" Variable="pSensitivityHook" Value="Det*0.78+STO*Sens_Hook"/>
      <Definition xmi:id="_6Uh-nEO2EeaRieIIC9RQLg" Variable="pSensitivityAscar" Value="Det*0.81+STO*Sens_Asc"/>
      <Definition xmi:id="_6Uh-nUO2EeaRieIIC9RQLg" Variable="pSensitivityTrich" Value="Det*0.96+STO*Sens_Tri"/>
      <Definition xmi:id="_6Uh-nkO2EeaRieIIC9RQLg" Variable="pSpecStrongy" Value="Det*.92+STO*Spec_Str"/>
      <Definition xmi:id="_6Uh-n0O2EeaRieIID8RQLg" Variable="pSpecHook" Value="1"/>
      <Definition xmi:id="_6Uh-oEO2EeaRieIID8RQLg" Variable="pSpecAscar" Value="1"/>
      <Definition xmi:id="_6Uh-oUO2EeaRieIID8RQLg" Variable="pSpecTrich" Value="1"/>
      <Definition xmi:id="_6Uh-okO2EeaRieIID8RQLg" Variable="cAlbenPresump" Value="Det*3.2+STO*C_Pre_Alb"/>
      <Definition xmi:id="_6Uh-o0O2EeaRieIID8RQLg" Variable="pScreened" Value="pFollow"/>
      <Definition xmi:id="_6Uh-pEO2EeaRieIIE7RQLg" Variable="startAge" Value="24"/>
      <Definition xmi:id="_6Uh-pUO2EeaRieIIE7RQLg" Variable="cScreenAll" Value="Det*116+STO*C_Screen_All"/>
      <Definition xmi:id="_6Uh-pkO2EeaRieIIE7RQLg" Variable="cScreenTreatIver" Value="Det*87+STO*C_Iver"/>
      <Definition xmi:id="_6Uh-p0O2EeaRieIIE7RQLg" Variable="pFollow" Value="Det*.9+STO*P_Comp"/>
      <Definition xmi:id="_6Uh-qEO2EeaRieIIE7RQLg" Variable="pOutpatientCaseHTA" Value="Det*.001+STO*Out_Str"/>
      <Definition xmi:id="_6Uh-qUO2EeaRieIIF6RQLg" Variable="pOutpatientStrongy" Value="pOutpatientCaseHTA"/>
      <Definition xmi:id="_6Uh-qkO2EeaRieIIF6RQLg" Variable="pInpatientStrongy" Value="Det*.000029+STO*Inp_Str"/>
      <Definition xmi:id="_6Uh-q0O2EeaRieIIF6RQLg" Variable="pDeathInpatientStrongy" Value="Det*.167+STO*CFR"/>
      <Definition xmi:id="_6Uh-rEO2EeaRieIIF6RQLg" Variable="cOutpatientAlben" Value="Det*494+STO*C_Out_Alb"/>
      <Definition xmi:id="_6Uh-rUO2EeaRieIIF6RQLg" Variable="cAlben" Value="Det*173+STO*C_Alben"/>
      <Definition xmi:id="_6Uh-rkO2EeaRieIIG5RQLg" Variable="cScreenOpp" Value="Det*7+STO*Opp_Scr"/>
      <Definition xmi:id="_6Uh-r0O2EeaRieIIG5RQLg" Variable="cOutpatientOpp" Value="0"/>
      <Definition xmi:id="_6Uh-sEO2EeaRieIIG5RQLg" Variable="discount_rate" Value="0.03"/>
      <Definition xmi:id="_6Uh-sUO2EeaRieIIG5RQLg" Variable="cInpatientStrongy" Value="Det*20000+STO*C_Inp_Str"/>
      <Definition xmi:id="_6Uh-skO2EeaRieIIG5RQLg" Variable="cHospStrongyOpp" Value="0"/>
      <Definition xmi:id="_6Uh-s0O2EeaRieIIH4RQLg" Variable="Age0" Value="24"/>
      <Definition xmi:id="_6Uh-tEO2EeaRieIIH4RQLg" Variable="cScreenStrongy" Value="Det*54+STO*C_Screen_Str"/>
      <Definition xmi:id="_6Uh-tUO2EeaRieIIH4RQLg" Variable="DurRiskHook" Value="Det*6+STO*Dur_hook"/>
      <Definition xmi:id="_6Uh-tkO2EeaRieIIH4RQLg" Variable="DurRiskTrich" Value="Det*2+STO*Dur_Tri"/>
      <Definition xmi:id="_6Uh-t0O2EeaRieIIH4RQLg" Variable="DurRiskAscar" Value="1"/>
      <Definition xmi:id="_6Uh-uEO2EeaRieIII3RQLg" Variable="DiscAdjFactor" Value="-.01445"/>
      <Definition xmi:id="_6Uh-uUO2EeaRieIII3RQLg" Variable="pTreatPresump" Value="Det*.9+STO*Prob_O_presump"/>
      <Definition xmi:id="_6Uh-ukO2EeaRieIII3RQLg" Variable="EffOverseas" Value="Det*1+STO*Adj_Eff"/>
      <Definition xmi:id="_6Uh-u0O2EeaRieIII3RQLg" Variable="cIverPresump" Value="Det*7.60+STO*C_Ovr_Iver"/>
      <Definition xmi:id="_6Uh-vEO2EeaRieIII3RQLg" Variable="pIOMTreat" Value="Det*1+STO*P_IOM"/>
      <Definition xmi:id="_6Uh-vUO2EeaRieIIJ2RQLg" Variable="cOutpatientIver" Value="Det*408+STO*C_Out_Iver"/>
      <Definition xmi:id="_6Uh-vkO2EeaRieIIJ2RQLg" Variable="c_Screen_Symptomatic_After_Presumptive_Treatment" Value="Det*78+STO*C_Rescreen"/>
      <Definition xmi:id="_6Uh-v0O2EeaRieIIJ2RQLg" Variable="CA" Value="0"/>
      <Definition xmi:id="_6Uh-wEO2EeaRieIIJ2RQLg" Variable="LY" Value="0"/>
      <Definition xmi:id="_6Uh-wUO2EeaRieIIJ2RQLg" Variable="Q" Value="1"/>
      <Definition xmi:id="_6Uh-wkO2EeaRieIIK1RQLg" Variable="PH" Value="1"/>
      <Definition xmi:id="_6Uh-w0O2EeaRieIIK1RQLg" Variable="Opp" Value="1"/>
      <Definition xmi:id="_6Uh-xEO2EeaRieIIK1RQLg" Variable="Ins" Value="1"/>
      <Definition xmi:id="_6Uh-xUO2EeaRieIIK1RQLg" Variable="OOP" Value="1"/>
      <Definition xmi:id="_6Uh-xkO2EeaRieIIK1RQLg" Variable="Qnematode" Value="Qstrongy"/>
      <Definition xmi:id="_6Uh-x0O2EeaRieIIL0RQLg" Variable="Qstrongy" Value="Det*0.001+STO*QALY"/>
      <Definition xmi:id="_6Uh-yEO2EeaRieIIL0RQLg" Variable="nstage" Value="60"/>
      <Definition xmi:id="_6Uh-yUO2EeaRieIIL0RQLg" Variable="R" Value="1"/>
      <Definition xmi:id="_6Uh-ykO2EeaRieIIL0RQLg" Variable="H" Value="0"/>
      <Definition xmi:id="_6Uh-y0O2EeaRieIIL0RQLg" Variable="popp" Value="0.2"/>
      <Definition xmi:id="_6Uh-zEO2EeaRieIIMzRQLg" Variable="D" Value="0"/>
      <Definition xmi:id="_6Uh-zUO2EeaRieIIMzRQLg" Variable="OVR" Value="1"/>
      <Definition xmi:id="_6Uh-zkO2EeaRieIIMzRQLg" Variable="pSymptom" Value="Det*.05+STO*P_Stool_After_Presump"/>
      <Definition xmi:id="_6Uh-z0O2EeaRieIIMzRQLg" Variable="Det" Value="1"/>
      <Definition xmi:id="_6Uh-0EO2EeaRieIIMzRQLg" Variable="cScreenTreatOpp" Value="Det*6+STO*Opp_Treat_After_Screen"/>
      <Definition xmi:id="_6Uh-0UO2EeaRieIINyRQLg" Variable="cOppStrongyScreen" Value="Det*1+STO*Opp_Scr_Str"/>
      <Definition xmi:id="_6Uh-0kO2EeaRieIINyRQLg" Variable="STO" Value="1-Det" Comment=""/>
      <Definition xmi:id="_6Uh-00O2EeaRieIINyRQLg" Variable="cDomPresump" Value="168.61"/>
      <Definition xmi:id="_6Uh-1EO2EeaRieIINyRQLg" Variable="pDomPresump" Value=".90"/>
      <Definition xmi:id="_6Uh-1UO2EeaRieIINyRQLg" Variable="cDomAlben" Value="135.11"/>
      <Node xmi:id="_6Uh-1kO2EeaRieIIOxRQLg" NameID="Node931" Label="Screen and treat only" NodeType="ChanceNode" CloneMasterIndex="1" CloneMasterName="ScreenTreat">
        <Node xmi:id="_6Uh-10O2EeaRieIIOxRQLg" NameID="Node4" Label="Screen and treat only" NodeType="ChanceNode">
          <Prob xmi:id="_6Uh-2EO2EeaRieIIOxRQLg" Value="1"/>
          <Node xmi:id="_6Uh-2UO2EeaRieIIOxRQLg" NameID="Node241" Label="No infection" NodeType="ChanceNode" Payoff="">
            <Prob xmi:id="_6Uh-2kO2EeaRieIIOxRQLg" Value="#"/>
            <Node xmi:id="_6Uh-20O2EeaRieIIPwRQLg" NameID="Node273" Label="Follow-up" NodeType="ChanceNode">
              <Prob xmi:id="_6Uh-3EO2EeaRieIIPwRQLg" Value="pFollow"/>
              <Node xmi:id="_6Uh-3UO2EeaRieIIPwRQLg" NameID="Node277" Label="False positive strongy" NodeType="MarkovNode" CloneMasterIndex="2" CloneMasterName="no_inf">
                <Prob xmi:id="_6Uh-3kO2EeaRieIIPwRQLg" Value="#"/>
                <Definition xmi:id="_6Uh-30O2EeaRieIIPwRQLg" Variable="cMarkovInit" Value="Opp*(cScreenOpp+cScreenTreatOpp)+PH*(cScreenAll+cScreenTreatIver)"/>
                <Node xmi:id="_6Uh-4EO2EeaRieIIQvRQLg" NameID="Node1123" Label="Alive" NodeType="ChanceNode">
                  <Prob xmi:id="_6Uh-4UO2EeaRieIIQvRQLg" Value="1"/>
                  <MarkovData xsi:type="tree:MarkovNonAbsorbingStateData" xmi:id="_6Uh-4kO2EeaRieIIQvRQLg">
                    <StateReward xmi:id="_6Uh-40O2EeaRieIIQvRQLg" Set="2">
                      <Init xmi:id="_6Uh-5EO2EeaRieIIQvRQLg" Value="cMarkovInit"/>
                      <Incr xmi:id="_6Uh-5UO2EeaRieIIRuRQLg" Value="0"/>
                      <Final xmi:id="_6Uh-5kO2EeaRieIIRuRQLg" Value="0"/>
                    </StateReward>
                    <StateReward xmi:id="_6Uh-50O2EeaRieIIRuRQLg" Set="1">
                      <Init xmi:id="_6Uh-6EO2EeaRieIIRuRQLg" Value="0"/>
                      <Incr xmi:id="_6Uh-6UO2EeaRieIIRuRQLg" Value="discount(LY+Q*QbaseTab[_stage+Age0];discount_rate;_STAGE)"/>
                      <Final xmi:id="_6Uh-6kO2EeaRieIIStRQLg" Value="0"/>
                    </StateReward>
                  </MarkovData>
                  <Node xmi:id="_6Uh-60O2EeaRieIIStRQLg" NameID="Node1125" Label="Live" NodeType="TerminalNode">
                    <Prob xmi:id="_6Uh-7EO2EeaRieIIStRQLg" Value="#"/>
                    <MarkovData xsi:type="tree:MarkovJumpTransitionData" xmi:id="_6Uh-7UO2EeaRieIIStRQLg" MarkovJumpState="Alive"/>
                  </Node>
                  <Node xmi:id="_6Uh-7kO2EeaRieIIStRQLg" NameID="Node1124" Label="Die" NodeType="TerminalNode">
                    <Prob xmi:id="_6Uh-70O2EeaRieIITsRQLg" Value="pBckgrdmort[_stage+Age0]/100000"/>
                    <MarkovData xsi:type="tree:MarkovJumpTransitionData" xmi:id="_6Uh-8EO2EeaRieIITsRQLg" MarkovJumpState="Dead"/>
                  </Node>
                </Node>
                <Node xmi:id="_6Uh-8UO2EeaRieIITsRQLg" NameID="Node1122" Label="Dead" NodeType="TerminalNode">
                  <Prob xmi:id="_6Uh-8kO2EeaRieIITsRQLg" Value="#"/>
                  <MarkovData xsi:type="tree:MarkovStateData" xmi:id="_6Uh-80O2EeaRieIITsRQLg">
                    <StateReward xmi:id="_6Uh-9EO2EeaRieIIUrRQLg" Set="2">
                      <Init xmi:id="_6Uh-9UO2EeaRieIIUrRQLg" Value="0"/>
                      <Incr xmi:id="_6Uh-9kO2EeaRieIIUrRQLg" Value="0"/>
                      <Final xmi:id="_6Uh-90O2EeaRieIIUrRQLg" Value="0"/>
                    </StateReward>
                    <StateReward xmi:id="_6Uh--EO2EeaRieIIUrRQLg" Set="1">
                      <Init xmi:id="_6Uh--UO2EeaRieIIVqRQLg" Value="0"/>
                      <Incr xmi:id="_6Uh--kO2EeaRieIIVqRQLg" Value="0"/>
                      <Final xmi:id="_6Uh--0O2EeaRieIIVqRQLg" Value="0"/>
                    </StateReward>
                  </MarkovData>
                </Node>
                <Payoff xmi:id="_6Uh-_EO2EeaRieIIVqRQLg" Set="1" Value="0"/>
                <Payoff xmi:id="_6Uh-_UO2EeaRieIIVqRQLg" Set="2" Value="cScreenTreatOpp+cScreenAll+cScreenTreatIver"/>
                <Payoff xmi:id="_6Uh-_kO2EeaRieIIWpRQLg" Set="3" Value="0"/>
                <Payoff xmi:id="_6Uh-_0O2EeaRieIIWpRQLg" Set="4" Value="0"/>
                <Payoff xmi:id="_6Uh_AEO2EeaRieIIWpRQLg" Set="5" Value="0"/>
                <Payoff xmi:id="_6Uh_AUO2EeaRieIIWpRQLg" Set="6" Value="0"/>
                <Termination xmi:id="_6Uh_AkO2EeaRieIIWpRQLg" Value="_STAGE =nstage" Comment="Default condition must be modified to correct rule for model."/>
              </Node>
              <Node xmi:id="_6Uh_A0O2EeaRieIIXoRQLg" NameID="Node276" Label="True negative strongy" NodeType="MarkovNode" AttachToCloneMaster="2" Node="">
                <Prob xmi:id="_6Uh_BEO2EeaRieIIXoRQLg" Value="pSpecStrongy"/>
                <Definition xmi:id="_6Uh_BUO2EeaRieIIXoRQLg" Variable="cMarkovInit" Value="Opp*cScreenOpp+PH*cScreenAll"/>
                <Payoff xmi:id="_6Uh_BkO2EeaRieIIXoRQLg" Set="1" Value="0"/>
                <Payoff xmi:id="_6Uh_B0O2EeaRieIIXoRQLg" Set="2" Value="cScreenAll+cScreenTreatOpp"/>
                <Payoff xmi:id="_6Uh_CEO2EeaRieIIYnRQLg" Set="3" Value="0"/>
                <Payoff xmi:id="_6Uh_CUO2EeaRieIIYnRQLg" Set="4" Value="0"/>
                <Payoff xmi:id="_6Uh_CkO2EeaRieIIYnRQLg" Set="5" Value="0"/>
                <Payoff xmi:id="_6Uh_C0O2EeaRieIIYnRQLg" Set="6" Value="0"/>
                <Termination xmi:id="_6Uh_DEO2EeaRieIIYnRQLg" Value="_STAGE = nstage" Comment="Default condition must be modified to correct rule for model."/>
              </Node>
            </Node>
            <Node xmi:id="_6Uh_DUO2EeaRieIIZmRQLg" NameID="Node272" Label="No follow-up" NodeType="MarkovNode" AttachToCloneMaster="2" Node="">
              <Prob xmi:id="_6Uh_DkO2EeaRieIIZmRQLg" Value="#"/>
              <Definition xmi:id="_6Uh_D0O2EeaRieIIZmRQLg" Variable="cMarkovInit" Value="0"/>
              <Payoff xmi:id="_6Uh_EEO2EeaRieIIZmRQLg" Set="1" Value="0"/>
              <Payoff xmi:id="_6Uh_EUO2EeaRieIIZmRQLg" Set="2" Value="0"/>
              <Payoff xmi:id="_6Uh_EkO2EeaRieIIalRQLg" Set="3" Value="0"/>
              <Payoff xmi:id="_6Uh_E0O2EeaRieIIalRQLg" Set="4" Value="0"/>
              <Payoff xmi:id="_6Uh_FEO2EeaRieIIalRQLg" Set="5" Value="0"/>
              <Payoff xmi:id="_6Uh_FUO2EeaRieIIalRQLg" Set="6" Value="0"/>
              <Termination xmi:id="_6Uh_FkO2EeaRieIIalRQLg" Value="_STAGE = nstage" Comment="Default condition must be modified to correct rule for model."/>
            </Node>
            <Termination xmi:id="_6Uh_F0O2EeaRieIIbkRQLg" Set="1" Value="_STAGE = 120" Comment="Default condition must be modified to correct rule for model."/>
          </Node>
          <Node xmi:id="_6Uh_GEO2EeaRieIIbkRQLg" NameID="Node6" Label="Hookworm " NodeType="ChanceNode">
            <Prob xmi:id="_6Uh_GUO2EeaRieIIbkRQLg" Value="pInfHookNoTreat"/>
            <Node xmi:id="_6Uh_GkO2EeaRieIIbkRQLg" NameID="Node293" Label="Follow-up" NodeType="ChanceNode">
              <Prob xmi:id="_6Uh_G0O2EeaRieIIbkRQLg" Value="pFollow"/>
              <Node xmi:id="_6Uh_HEO2EeaRieIIcjRQLg" NameID="Node294" Label="True positive" NodeType="ChanceNode">
                <Prob xmi:id="_6Uh_HUO2EeaRieIIcjRQLg" Value="pSensitivityHook"/>
                <Node xmi:id="_6Uh_HkO2EeaRieIIcjRQLg" NameID="Node295" Label="Treatment success" NodeType="MarkovNode" AttachToCloneMaster="2">
                  <Prob xmi:id="_6Uh_H0O2EeaRieIIcjRQLg" Value="effAlbenHook"/>
                  <Definition xmi:id="_6Uh_IEO2EeaRieIIcjRQLg" Variable="cMarkovInit" Value="PH*(cAlben+cScreenAll+cScreenTreatIver*(1-pSpecStrongy))+(cScreenOpp+cScreenTreatOpp)*Opp"/>
                  <Payoff xmi:id="_6Uh_IUO2EeaRieIIdiRQLg" Set="1" Value="0"/>
                  <Payoff xmi:id="_6Uh_IkO2EeaRieIIdiRQLg" Set="2" Value="cAlben+cScreenAll+cScreenTreatOpp+cScreenTreatIver*(1-pSpecStrongy)"/>
                  <Payoff xmi:id="_6Uh_I0O2EeaRieIIdiRQLg" Set="3" Value="0"/>
                  <Payoff xmi:id="_6Uh_JEO2EeaRieIIdiRQLg" Set="4" Value="0"/>
                  <Payoff xmi:id="_6Uh_JUO2EeaRieIIdiRQLg" Set="5" Value="0"/>
                  <Payoff xmi:id="_6Uh_JkO2EeaRieIIehRQLg" Set="6" Value="0"/>
                  <Termination xmi:id="_6Uh_J0O2EeaRieIIehRQLg" Value="_STAGE = nstage" Comment="Default condition must be modified to correct rule for model."/>
                </Node>
                <Node xmi:id="_6Uh_KEO2EeaRieIIehRQLg" NameID="Node1126" Label="Treatment fail" NodeType="MarkovNode" CloneMasterIndex="3" CloneMasterName="helminth_risk_change_dur">
                  <Prob xmi:id="_6Uh_KUO2EeaRieIIehRQLg" Value="#"/>
                  <Definition xmi:id="_6Uh_KkO2EeaRieIIehRQLg" Variable="InfDur" Value="DurRiskHook"/>
                  <Definition xmi:id="_6Uh_K0O2EeaRieIIfgRQLg" Variable="cMarkovInit" Value="PH*(cAlben+cScreenAll+cScreenTreatIver*(1-pSpecStrongy))+Opp*(cScreenOpp+cScreenTreatOpp)"/>
                  <Node xmi:id="_6Uh_LEO2EeaRieIIfgRQLg" NameID="Node1141" Label="Alive, infection cleared" NodeType="ChanceNode">
                    <Prob xmi:id="_6Uh_LUO2EeaRieIIfgRQLg" Value="0"/>
                    <MarkovData xsi:type="tree:MarkovNonAbsorbingStateData" xmi:id="_6Uh_LkO2EeaRieIIfgRQLg">
                      <StateReward xmi:id="_6Uh_L0O2EeaRieIIfgRQLg" Set="1">
                        <Init xmi:id="_6Uh_MEO2EeaRieIIgfRQLg" Value="0"/>
                        <Incr xmi:id="_6Uh_MUO2EeaRieIIgfRQLg" Value="discount(LY+Q*QbaseTab[_stage+Age0];discount_rate;_STAGE)"/>
                        <Final xmi:id="_6Uh_MkO2EeaRieIIgfRQLg" Value="0"/>
                      </StateReward>
                      <StateReward xmi:id="_6Uh_M0O2EeaRieIIgfRQLg" Set="2">
                        <Init xmi:id="_6Uh_NEO2EeaRieIIgfRQLg" Value="0"/>
                        <Incr xmi:id="_6Uh_NUO2EeaRieIIheRQLg" Value="0"/>
                        <Final xmi:id="_6Uh_NkO2EeaRieIIheRQLg" Value="0"/>
                      </StateReward>
                    </MarkovData>
                    <Node xmi:id="_6Uh_N0O2EeaRieIIheRQLg" NameID="Node1142" Label="Live" NodeType="TerminalNode">
                      <Prob xmi:id="_6Uh_OEO2EeaRieIIheRQLg" Value="#"/>
                      <MarkovData xsi:type="tree:MarkovJumpTransitionData" xmi:id="_6Uh_OUO2EeaRieIIheRQLg" MarkovJumpState="Alive, infection cleared"/>
                    </Node>
                    <Node xmi:id="_6Uh_OkO2EeaRieIIidRQLg" NameID="Node1143" Label="Die, other cause" NodeType="TerminalNode">
                      <Prob xmi:id="_6Uh_O0O2EeaRieIIidRQLg" Value="pBckgrdmort[_stage+Age0]/100000"/>
                      <MarkovData xsi:type="tree:MarkovJumpTransitionData" xmi:id="_6Uh_PEO2EeaRieIIidRQLg" MarkovJumpState="Dead, other causes"/>
                    </Node>
                  </Node>
                  <Node xmi:id="_6Uh_PUO2EeaRieIIidRQLg" NameID="Node1129" Label="Alive, asymptomatic nematode" NodeType="ChanceNode">
                    <Prob xmi:id="_6Uh_PkO2EeaRieIIidRQLg" Value="1"/>
                    <MarkovData xsi:type="tree:MarkovNonAbsorbingStateData" xmi:id="_6Uh_P0O2EeaRieIIjcRQLg">
                      <StateReward xmi:id="_6Uh_QEO2EeaRieIIjcRQLg" Set="2">
                        <Init xmi:id="_6Uh_QUO2EeaRieIIjcRQLg" Value="cMarkovInit"/>
                        <Incr xmi:id="_6Uh_QkO2EeaRieIIjcRQLg" Value="0"/>
                        <Final xmi:id="_6Uh_Q0O2EeaRieIIjcRQLg" Value="0"/>
                      </StateReward>
                      <StateReward xmi:id="_6Uh_REO2EeaRieIIkbRQLg" Set="1">
                        <Init xmi:id="_6Uh_RUO2EeaRieIIkbRQLg" Value="0"/>
                        <Incr xmi:id="_6Uh_RkO2EeaRieIIkbRQLg" Value="discount(LY+Q*(QbaseTab[_stage+Age0]-Qnematode);discount_rate;_STAGE)"/>
                        <Final xmi:id="_6Uh_R0O2EeaRieIIkbRQLg" Value="0"/>
                      </StateReward>
                    </MarkovData>
                    <Node xmi:id="_6Uh_SEO2EeaRieIIkbRQLg" NameID="Node1130" Label="Remain asymptomatic" NodeType="ChanceNode">
                      <Prob xmi:id="_6Uh_SUO2EeaRieIIlaRQLg" Value="#"/>
                      <MarkovData xsi:type="tree:MarkovTransitionData" xmi:id="_6Uh_SkO2EeaRieIIlaRQLg"/>
                      <Node xmi:id="_6Uh_S0O2EeaRieIIlaRQLg" NameID="Node1145" Label="Clear infection" NodeType="TerminalNode">
                        <Prob xmi:id="_6Uh_TEO2EeaRieIIlaRQLg" Value="if(_stage>InfDur;1;0)"/>
                        <MarkovData xsi:type="tree:MarkovJumpTransitionData" xmi:id="_6Uh_TUO2EeaRieIIlaRQLg" MarkovJumpState="Alive, infection cleared"/>
                      </Node>
                      <Node xmi:id="_6Uh_TkO2EeaRieIImZRQLg" NameID="Node1144" Label="Return to asymptomatic" NodeType="TerminalNode">
                        <Prob xmi:id="_6Uh_T0O2EeaRieIImZRQLg" Value="#"/>
                        <MarkovData xsi:type="tree:MarkovJumpTransitionData" xmi:id="_6Uh_UEO2EeaRieIImZRQLg" MarkovJumpState="Alive, asymptomatic nematode"/>
                      </Node>
                    </Node>
                    <Node xmi:id="_6Uh_UUO2EeaRieIImZRQLg" NameID="Node1131" Label="Transition to outpatient case" NodeType="TerminalNode">
                      <Prob xmi:id="_6Uh_UkO2EeaRieIImZRQLg" Value="pOutpatientCaseHTA"/>
                      <MarkovData xsi:type="tree:MarkovJumpTransitionData" xmi:id="_6Uh_U0O2EeaRieIInYRQLg" MarkovJumpState="Alive, outpatient nematode"/>
                    </Node>
                    <Node xmi:id="_6Uh_VEO2EeaRieIInYRQLg" NameID="Node1133" Label="Die due to other causes" NodeType="TerminalNode">
                      <Prob xmi:id="_6Uh_VUO2EeaRieIInYRQLg" Value="pBckgrdmort[_stage+Age0]/100000"/>
                      <MarkovData xsi:type="tree:MarkovJumpTransitionData" xmi:id="_6Uh_VkO2EeaRieIInYRQLg" MarkovJumpState="Dead, other causes"/>
                    </Node>
                    <Payoff xmi:id="_6Uh_V0O2EeaRieIInYRQLg" Set="1" Value="1"/>
                    <Payoff xmi:id="_6Uh_WEO2EeaRieIIoXRQLg" Set="2" Value="1"/>
                  </Node>
                  <Node xmi:id="_6Uh_WUO2EeaRieIIoXRQLg" NameID="Node1138" Label="Alive, outpatient nematode" NodeType="ChanceNode">
                    <Prob xmi:id="_6Uh_WkO2EeaRieIIoXRQLg" Value="0"/>
                    <MarkovData xsi:type="tree:MarkovNonAbsorbingStateData" xmi:id="_6Uh_W0O2EeaRieIIoXRQLg">
                      <StateReward xmi:id="_6Uh_XEO2EeaRieIIoXRQLg" Set="1">
                        <Init xmi:id="_6Uh_XUO2EeaRieIIpWRQLg" Value="0"/>
                        <Incr xmi:id="_6Uh_XkO2EeaRieIIpWRQLg" Value="discount(CA;discount_rate;_stage)+discount(LY+Q*(QbaseTab[_stage+Age0]-Qnematode);discount_rate;_STAGE)"/>
                        <Final xmi:id="_6Uh_X0O2EeaRieIIpWRQLg" Value="0"/>
                      </StateReward>
                      <StateReward xmi:id="_6Uh_YEO2EeaRieIIpWRQLg" Set="2">
                        <Init xmi:id="_6Uh_YUO2EeaRieIIpWRQLg" Value="0"/>
                        <Incr xmi:id="_6Uh_YkO2EeaRieIIqVRQLg" Value="discount((popp*OOP+(1-popp)*Ins)*cOutpatientAlben+Opp*cOutpatientOpp;discount_rate;_stage)"/>
                        <Final xmi:id="_6Uh_Y0O2EeaRieIIqVRQLg" Value="0"/>
                      </StateReward>
                    </MarkovData>
                    <Node xmi:id="_6Uh_ZEO2EeaRieIIqVRQLg" NameID="Node1139" Label="Live and cure strongy" NodeType="TerminalNode">
                      <Prob xmi:id="_6Uh_ZUO2EeaRieIIqVRQLg" Value="#"/>
                      <MarkovData xsi:type="tree:MarkovJumpTransitionData" xmi:id="_6Uh_ZkO2EeaRieIIqVRQLg" MarkovJumpState="Alive, infection cleared"/>
                    </Node>
                    <Node xmi:id="_6Uh_Z0O2EeaRieIIrURQLg" NameID="Node1140" Label="Die from other causes" NodeType="TerminalNode">
                      <Prob xmi:id="_6Uh_aEO2EeaRieIIrURQLg" Value="pBckgrdmort[_stage+Age0]/100000"/>
                      <MarkovData xsi:type="tree:MarkovJumpTransitionData" xmi:id="_6Uh_aUO2EeaRieIIrURQLg" MarkovJumpState="Dead, other causes"/>
                    </Node>
                  </Node>
                  <Node xmi:id="_6Uh_akO2EeaRieIIrURQLg" NameID="Node1127" Label="Dead, other causes" NodeType="TerminalNode" Node="">
                    <Prob xmi:id="_6Uh_a0O2EeaRieIIrURQLg" Value="0"/>
                    <MarkovData xsi:type="tree:MarkovStateData" xmi:id="_6Uh_bEO2EeaRieIIsTRQLg">
                      <StateReward xmi:id="_6Uh_bUO2EeaRieIIsTRQLg" Set="2">
                        <Init xmi:id="_6Uh_bkO2EeaRieIIsTRQLg" Value="0"/>
                        <Incr xmi:id="_6Uh_b0O2EeaRieIIsTRQLg" Value="0"/>
                        <Final xmi:id="_6Uh_cEO2EeaRieIIsTRQLg" Value="0"/>
                      </StateReward>
                      <StateReward xmi:id="_6Uh_cUO2EeaRieIItSRQLg" Set="1">
                        <Init xmi:id="_6Uh_ckO2EeaRieIItSRQLg" Value="0"/>
                        <Incr xmi:id="_6Uh_c0O2EeaRieIItSRQLg" Value="0"/>
                        <Final xmi:id="_6Uh_dEO2EeaRieIItSRQLg" Value="0"/>
                      </StateReward>
                    </MarkovData>
                  </Node>
                  <Termination xmi:id="_6Uh_dUO2EeaRieIItSRQLg" Value="_STAGE = nstage" Comment="Default condition must be modified to correct rule for model."/>
                </Node>
                <Payoff xmi:id="_6Uh_dkO2EeaRieIIuRRQLg" Set="1" Value="1"/>
                <Payoff xmi:id="_6Uh_d0O2EeaRieIIuRRQLg" Set="2" Value="1"/>
              </Node>
              <Node xmi:id="_6Uh_eEO2EeaRieIIuRRQLg" NameID="Node1146" Label="False negative" NodeType="MarkovNode" AttachToCloneMaster="3">
                <Prob xmi:id="_6Uh_eUO2EeaRieIIuRRQLg" Value="#"/>
                <Definition xmi:id="_6Uh_ekO2EeaRieIIuRRQLg" Variable="InfDur" Value="DurRiskHook"/>
                <Definition xmi:id="_6Uh_e0O2EeaRieIIvQRQLg" Variable="cMarkovInit" Value="PH*(cScreenAll+cScreenTreatIver*(1-pSpecStrongy))+cScreenOpp*Opp"/>
                <Termination xmi:id="_6Uh_fEO2EeaRieIIvQRQLg" Value="_STAGE = nstage" Comment="Default condition must be modified to correct rule for model."/>
              </Node>
            </Node>
            <Node xmi:id="_6Uh_fUO2EeaRieIIvQRQLg" NameID="Node1147" Label="No follow-up" NodeType="MarkovNode" AttachToCloneMaster="3">
              <Prob xmi:id="_6Uh_fkO2EeaRieIIvQRQLg" Value="#"/>
              <Definition xmi:id="_6Uh_f0O2EeaRieIIvQRQLg" Variable="cMarkovInit" Value="0"/>
              <Definition xmi:id="_6Uh_gEO2EeaRieIIwPRQLg" Variable="InfDur" Value="DurRiskHook"/>
              <Termination xmi:id="_6Uh_gUO2EeaRieIIwPRQLg" Value="_STAGE = nstage" Comment="Default condition must be modified to correct rule for model."/>
            </Node>
          </Node>
          <Node xmi:id="_6Uh_gkO2EeaRieIIwPRQLg" NameID="Node5" Label="Ascaris only" NodeType="ChanceNode">
            <Prob xmi:id="_6Uh_g0O2EeaRieIIwPRQLg" Value="PInfAscarNoTreat"/>
            <Node xmi:id="_6Uh_hEO2EeaRieIIwPRQLg" NameID="Node1150" Label="Follow-up" NodeType="ChanceNode">
              <Prob xmi:id="_6Uh_hUO2EeaRieIIxORQLg" Value="pFollow"/>
              <Node xmi:id="_6Uh_hkO2EeaRieIIxORQLg" NameID="Node1151" Label="True positive" NodeType="ChanceNode">
                <Prob xmi:id="_6Uh_h0O2EeaRieIIxORQLg" Value="pSensitivityAscar"/>
                <Node xmi:id="_6Uh_iEO2EeaRieIIxORQLg" NameID="Node1152" Label="Treatment success" NodeType="MarkovNode" AttachToCloneMaster="2">
                  <Prob xmi:id="_6Uh_iUO2EeaRieIIxORQLg" Value="effAlbenHook"/>
                  <Definition xmi:id="_6Uh_ikO2EeaRieIIyNRQLg" Variable="cMarkovInit" Value="PH*(cAlben+cScreenAll+cScreenTreatIver*(1-pSpecStrongy))+(cScreenOpp+cScreenTreatOpp)*Opp"/>
                  <Payoff xmi:id="_6Uh_i0O2EeaRieIIyNRQLg" Set="1" Value="0"/>
                  <Payoff xmi:id="_6Uh_jEO2EeaRieIIyNRQLg" Set="2" Value="cAlben+cScreenAll+cScreenTreatOpp+cScreenTreatIver*(1-pSpecStrongy)"/>
                  <Payoff xmi:id="_6Uh_jUO2EeaRieIIyNRQLg" Set="3" Value="0"/>
                  <Payoff xmi:id="_6Uh_jkO2EeaRieIIyNRQLg" Set="4" Value="0"/>
                  <Payoff xmi:id="_6Uh_j0O2EeaRieIIzMRQLg" Set="5" Value="0"/>
                  <Payoff xmi:id="_6Uh_kEO2EeaRieIIzMRQLg" Set="6" Value="0"/>
                  <Termination xmi:id="_6Uh_kUO2EeaRieIIzMRQLg" Value="_STAGE = nstage" Comment="Default condition must be modified to correct rule for model."/>
                </Node>
                <Node xmi:id="_6Uh_kkO2EeaRieIIzMRQLg" NameID="Node1153" Label="Treatment fail" NodeType="MarkovNode" CloneMasterName="" AttachToCloneMaster="3" Node="">
                  <Prob xmi:id="_6Uh_k0O2EeaRieIIzMRQLg" Value="#"/>
                  <Definition xmi:id="_6Uh_lEO2EeaRieII0LRQLg" Variable="InfDur" Value="DurRiskAscar"/>
                  <Definition xmi:id="_6Uh_lUO2EeaRieII0LRQLg" Variable="cMarkovInit" Value="PH*(cAlben+cScreenAll+cScreenTreatIver*(1-pSpecStrongy))+Opp*(cScreenOpp+cScreenTreatOpp)"/>
                  <Termination xmi:id="_6Uh_lkO2EeaRieII0LRQLg" Value="_STAGE = nstage" Comment="Default condition must be modified to correct rule for model."/>
                </Node>
                <Payoff xmi:id="_6Uh_l0O2EeaRieII0LRQLg" Set="1" Value="1"/>
                <Payoff xmi:id="_6Uh_mEO2EeaRieII0LRQLg" Set="2" Value="1"/>
              </Node>
              <Node xmi:id="_6Uh_mUO2EeaRieII1KRQLg" NameID="Node1168" Label="False negative" NodeType="MarkovNode" AttachToCloneMaster="3">
                <Prob xmi:id="_6Uh_mkO2EeaRieII1KRQLg" Value="#"/>
                <Definition xmi:id="_6Uh_m0O2EeaRieII1KRQLg" Variable="InfDur" Value="DurRiskAscar"/>
                <Definition xmi:id="_6Uh_nEO2EeaRieII1KRQLg" Variable="cMarkovInit" Value="PH*(cScreenAll+cScreenTreatIver*(1-pSpecStrongy))+cScreenOpp*Opp"/>
                <Termination xmi:id="_6Uh_nUO2EeaRieII1KRQLg" Value="_STAGE = nstage" Comment="Default condition must be modified to correct rule for model."/>
              </Node>
            </Node>
            <Node xmi:id="_6Uh_nkO2EeaRieII2JRQLg" NameID="Node1149" Label="No follow-up" NodeType="MarkovNode" AttachToCloneMaster="3">
              <Prob xmi:id="_6Uh_n0O2EeaRieII2JRQLg" Value="#"/>
              <Definition xmi:id="_6Uh_oEO2EeaRieII2JRQLg" Variable="cMarkovInit" Value="0"/>
              <Definition xmi:id="_6Uh_oUO2EeaRieII2JRQLg" Variable="InfDur" Value="DurRiskAscar"/>
              <Termination xmi:id="_6Uh_okO2EeaRieII2JRQLg" Value="_STAGE = nstage" Comment="Default condition must be modified to correct rule for model."/>
            </Node>
          </Node>
          <Node xmi:id="_6Uh_o0O2EeaRieII3IRQLg" NameID="Node8" Label="Trichuris only" NodeType="ChanceNode">
            <Prob xmi:id="_6Uh_pEO2EeaRieII3IRQLg" Value="pInfTrichNoTreat"/>
            <Node xmi:id="_6Uh_pUO2EeaRieII3IRQLg" NameID="Node1172" Label="Follow-up" NodeType="ChanceNode">
              <Prob xmi:id="_6Uh_pkO2EeaRieII3IRQLg" Value="pFollow"/>
              <Node xmi:id="_6Uh_p0O2EeaRieII3IRQLg" NameID="Node1173" Label="True positive" NodeType="ChanceNode">
                <Prob xmi:id="_6Uh_qEO2EeaRieII4HRQLg" Value="pSensitivityTrich"/>
                <Node xmi:id="_6Uh_qUO2EeaRieII4HRQLg" NameID="Node1174" Label="Treatment success" NodeType="MarkovNode" AttachToCloneMaster="2">
                  <Prob xmi:id="_6Uh_qkO2EeaRieII4HRQLg" Value="effAlbenHook"/>
                  <Definition xmi:id="_6Uh_q0O2EeaRieII4HRQLg" Variable="cMarkovInit" Value="PH*(cAlben+cScreenAll+cScreenTreatIver*(1-pSpecStrongy))+(cScreenOpp+cScreenTreatOpp)*Opp"/>
                  <Payoff xmi:id="_6Uh_rEO2EeaRieII4HRQLg" Set="1" Value="0"/>
                  <Payoff xmi:id="_6Uh_rUO2EeaRieII5GRQLg" Set="2" Value="cAlben+cScreenAll+cScreenTreatOpp+cScreenTreatIver*(1-pSpecStrongy)"/>
                  <Payoff xmi:id="_6Uh_rkO2EeaRieII5GRQLg" Set="3" Value="0"/>
                  <Payoff xmi:id="_6Uh_r0O2EeaRieII5GRQLg" Set="4" Value="0"/>
                  <Payoff xmi:id="_6Uh_sEO2EeaRieII5GRQLg" Set="5" Value="0"/>
                  <Payoff xmi:id="_6Uh_sUO2EeaRieII5GRQLg" Set="6" Value="0"/>
                  <Termination xmi:id="_6Uh_skO2EeaRieII6FRQLg" Value="_STAGE = nstage" Comment="Default condition must be modified to correct rule for model."/>
                </Node>
                <Node xmi:id="_6Uh_s0O2EeaRieII6FRQLg" NameID="Node1175" Label="Treatment fail" NodeType="MarkovNode" CloneMasterName="" AttachToCloneMaster="3" Node="">
                  <Prob xmi:id="_6Uh_tEO2EeaRieII6FRQLg" Value="#"/>
                  <Definition xmi:id="_6Uh_tUO2EeaRieII6FRQLg" Variable="InfDur" Value="DurRiskTrich"/>
                  <Definition xmi:id="_6Uh_tkO2EeaRieII6FRQLg" Variable="cMarkovInit" Value="PH*(cAlben+cScreenAll+cScreenTreatIver*(1-pSpecStrongy))+Opp*(cScreenOpp+cScreenTreatOpp)"/>
                  <Termination xmi:id="_6Uh_t0O2EeaRieII7ERQLg" Value="_STAGE = nstage" Comment="Default condition must be modified to correct rule for model."/>
                </Node>
                <Payoff xmi:id="_6Uh_uEO2EeaRieII7ERQLg" Set="1" Value="1"/>
                <Payoff xmi:id="_6Uh_uUO2EeaRieII7ERQLg" Set="2" Value="1"/>
              </Node>
              <Node xmi:id="_6Uh_ukO2EeaRieII7ERQLg" NameID="Node1177" Label="False negative" NodeType="MarkovNode" AttachToCloneMaster="3">
                <Prob xmi:id="_6Uh_u0O2EeaRieII7ERQLg" Value="#"/>
                <Definition xmi:id="_6Uh_vEO2EeaRieII8DRQLg" Variable="InfDur" Value="DurRiskTrich"/>
                <Definition xmi:id="_6Uh_vUO2EeaRieII8DRQLg" Variable="cMarkovInit" Value="PH*(cScreenAll+cScreenTreatIver*(1-pSpecStrongy))+cScreenOpp*Opp"/>
                <Termination xmi:id="_6Uh_vkO2EeaRieII8DRQLg" Value="_STAGE = nstage" Comment="Default condition must be modified to correct rule for model."/>
              </Node>
            </Node>
            <Node xmi:id="_6Uh_v0O2EeaRieII8DRQLg" NameID="Node1171" Label="No follow-up" NodeType="MarkovNode" AttachToCloneMaster="3">
              <Prob xmi:id="_6Uh_wEO2EeaRieII8DRQLg" Value="#"/>
              <Definition xmi:id="_6Uh_wUO2EeaRieII9CRQLg" Variable="cMarkovInit" Value="0"/>
              <Definition xmi:id="_6Uh_wkO2EeaRieII9CRQLg" Variable="InfDur" Value="DurRiskTrich"/>
              <Termination xmi:id="_6Uh_w0O2EeaRieII9CRQLg" Value="_STAGE = nstage" Comment="Default condition must be modified to correct rule for model."/>
            </Node>
          </Node>
          <Node xmi:id="_6Uh_xEO2EeaRieII9CRQLg" NameID="Node7" Label="Strongy only" NodeType="ChanceNode">
            <Prob xmi:id="_6Uh_xUO2EeaRieII9CRQLg" Value="pInfStrongy"/>
            <Node xmi:id="_6Uh_xkO2EeaRieII-BRQLg" NameID="Node339" Label="Do not follow-up" NodeType="MarkovNode" CloneMasterIndex="4" CloneMasterName="strongy">
              <Prob xmi:id="_6Uh_x0O2EeaRieII-BRQLg" Value="#"/>
              <Definition xmi:id="_6Uh_yEO2EeaRieII-BRQLg" Variable="cMarkovInit" Value="0"/>
              <Node xmi:id="_6Uh_yUO2EeaRieII-BRQLg" NameID="Node340" Label="Alive, infection cleared" NodeType="ChanceNode">
                <Prob xmi:id="_6Uh_ykO2EeaRieII-BRQLg" Value="0"/>
                <MarkovData xsi:type="tree:MarkovNonAbsorbingStateData" xmi:id="_6Uh_y0O2EeaRieII_ARQLg">
                  <StateReward xmi:id="_6Uh_zEO2EeaRieII_ARQLg" Set="1">
                    <Init xmi:id="_6Uh_zUO2EeaRieII_ARQLg" Value="0"/>
                    <Incr xmi:id="_6Uh_zkO2EeaRieII_ARQLg" Value="discount(LY+Q*QbaseTab[_stage+Age0];discount_rate;_STAGE)"/>
                    <Final xmi:id="_6Uh_z0O2EeaRieII_ARQLg" Value="0"/>
                  </StateReward>
                  <StateReward xmi:id="_6Uh_0EO2EeaRieIIA_RQLg" Set="2">
                    <Init xmi:id="_6Uh_0UO2EeaRieIIA_RQLg" Value="0"/>
                    <Incr xmi:id="_6Uh_0kO2EeaRieIIA_RQLg" Value="0"/>
                    <Final xmi:id="_6Uh_00O2EeaRieIIA_RQLg" Value="0"/>
                  </StateReward>
                </MarkovData>
                <Node xmi:id="_6Uh_1EO2EeaRieIIA_RQLg" NameID="Node341" Label="Live" NodeType="TerminalNode">
                  <Prob xmi:id="_6Uh_1UO2EeaRieIIB-RQLg" Value="#"/>
                  <MarkovData xsi:type="tree:MarkovJumpTransitionData" xmi:id="_6Uh_1kO2EeaRieIIB-RQLg" MarkovJumpState="Alive, infection cleared"/>
                </Node>
                <Node xmi:id="_6Uh_10O2EeaRieIIB-RQLg" NameID="Node342" Label="Die, other cause" NodeType="TerminalNode">
                  <Prob xmi:id="_6Uh_2EO2EeaRieIIB-RQLg" Value="pBckgrdmort[_stage+Age0]/100000"/>
                  <MarkovData xsi:type="tree:MarkovJumpTransitionData" xmi:id="_6Uh_2UO2EeaRieIIB-RQLg" MarkovJumpState="Dead, other causes"/>
                </Node>
              </Node>
              <Node xmi:id="_6Uh_2kO2EeaRieIIC9RQLg" NameID="Node343" Label="Alive, asymptomatic strongy" NodeType="ChanceNode">
                <Prob xmi:id="_6Uh_20O2EeaRieIIC9RQLg" Value="1"/>
                <MarkovData xsi:type="tree:MarkovNonAbsorbingStateData" xmi:id="_6Uh_3EO2EeaRieIIC9RQLg">
                  <StateReward xmi:id="_6Uh_3UO2EeaRieIIC9RQLg" Set="2">
                    <Init xmi:id="_6Uh_3kO2EeaRieIIC9RQLg" Value="cMarkovInit"/>
                    <Incr xmi:id="_6Uh_30O2EeaRieIID8RQLg" Value="0"/>
                    <Final xmi:id="_6Uh_4EO2EeaRieIID8RQLg" Value="0"/>
                  </StateReward>
                  <StateReward xmi:id="_6Uh_4UO2EeaRieIID8RQLg" Set="1">
                    <Init xmi:id="_6Uh_4kO2EeaRieIID8RQLg" Value="0"/>
                    <Incr xmi:id="_6Uh_40O2EeaRieIID8RQLg" Value="discount(LY+Q*(QbaseTab[_stage+Age0]-Qstrongy);discount_rate;_STAGE)"/>
                    <Final xmi:id="_6Uh_5EO2EeaRieIIE7RQLg" Value="0"/>
                  </StateReward>
                </MarkovData>
                <Node xmi:id="_6Uh_5UO2EeaRieIIE7RQLg" NameID="Node344" Label="Remain asymptomatic" NodeType="TerminalNode">
                  <Prob xmi:id="_6Uh_5kO2EeaRieIIE7RQLg" Value="#"/>
                  <MarkovData xsi:type="tree:MarkovJumpTransitionData" xmi:id="_6Uh_50O2EeaRieIIE7RQLg" MarkovJumpState="Alive, asymptomatic strongy"/>
                </Node>
                <Node xmi:id="_6Uh_6EO2EeaRieIIE7RQLg" NameID="Node345" Label="Transition to outpatient case" NodeType="TerminalNode">
                  <Prob xmi:id="_6Uh_6UO2EeaRieIIF6RQLg" Value="pOutpatientStrongy"/>
                  <MarkovData xsi:type="tree:MarkovJumpTransitionData" xmi:id="_6Uh_6kO2EeaRieIIF6RQLg" MarkovJumpState="Alive, outpatient strongy"/>
                </Node>
                <Node xmi:id="_6Uh_60O2EeaRieIIF6RQLg" NameID="Node346" Label="Transition to hospitalized case" NodeType="TerminalNode">
                  <Prob xmi:id="_6Uh_7EO2EeaRieIIF6RQLg" Value="pInpatientStrongy"/>
                  <MarkovData xsi:type="tree:MarkovJumpTransitionData" xmi:id="_6Uh_7UO2EeaRieIIF6RQLg" MarkovJumpState="Alive, hospitalized strongy"/>
                </Node>
                <Node xmi:id="_6Uh_7kO2EeaRieIIG5RQLg" NameID="Node347" Label="Die due to other causes" NodeType="TerminalNode">
                  <Prob xmi:id="_6Uh_70O2EeaRieIIG5RQLg" Value="pBckgrdmort[_stage+Age0]/100000"/>
                  <MarkovData xsi:type="tree:MarkovJumpTransitionData" xmi:id="_6Uh_8EO2EeaRieIIG5RQLg" MarkovJumpState="Dead, other causes"/>
                </Node>
                <Payoff xmi:id="_6Uh_8UO2EeaRieIIG5RQLg" Set="1" Value="1"/>
                <Payoff xmi:id="_6Uh_8kO2EeaRieIIG5RQLg" Set="2" Value="1"/>
              </Node>
              <Node xmi:id="_6Uh_80O2EeaRieIIH4RQLg" NameID="Node348" Label="Alive, outpatient strongy" NodeType="ChanceNode">
                <Prob xmi:id="_6Uh_9EO2EeaRieIIH4RQLg" Value="0"/>
                <MarkovData xsi:type="tree:MarkovNonAbsorbingStateData" xmi:id="_6Uh_9UO2EeaRieIIH4RQLg">
                  <StateReward xmi:id="_6Uh_9kO2EeaRieIIH4RQLg" Set="1">
                    <Init xmi:id="_6Uh_90O2EeaRieIIH4RQLg" Value="0"/>
                    <Incr xmi:id="_6Uh_-EO2EeaRieIII3RQLg" Value="discount(CA;discount_rate;_stage)+discount(LY+Q*(QbaseTab[_stage+Age0]-Qstrongy);discount_rate;_STAGE)"/>
                    <Final xmi:id="_6Uh_-UO2EeaRieIII3RQLg" Value="0"/>
                  </StateReward>
                  <StateReward xmi:id="_6Uh_-kO2EeaRieIII3RQLg" Set="2">
                    <Init xmi:id="_6Uh_-0O2EeaRieIII3RQLg" Value="0"/>
                    <Incr xmi:id="_6Uh__EO2EeaRieIII3RQLg" Value="discount((popp*OOP+(1-popp)*Ins)*cOutpatientIver+Opp*cOutpatientOpp;discount_rate;_stage)"/>
                    <Final xmi:id="_6Uh__UO2EeaRieIIJ2RQLg" Value="0"/>
                  </StateReward>
                </MarkovData>
                <Node xmi:id="_6Uh__kO2EeaRieIIJ2RQLg" NameID="Node349" Label="Live and cure strongy" NodeType="TerminalNode">
                  <Prob xmi:id="_6Uh__0O2EeaRieIIJ2RQLg" Value="#"/>
                  <MarkovData xsi:type="tree:MarkovJumpTransitionData" xmi:id="_6UiAAEO2EeaRieIIJ2RQLg" MarkovJumpState="Alive, infection cleared"/>
                </Node>
                <Node xmi:id="_6UiAAUO2EeaRieIIJ2RQLg" NameID="Node350" Label="Die from other causes" NodeType="TerminalNode">
                  <Prob xmi:id="_6UiAAkO2EeaRieIIK1RQLg" Value="pBckgrdmort[_stage+Age0]/100000"/>
                  <MarkovData xsi:type="tree:MarkovJumpTransitionData" xmi:id="_6UiAA0O2EeaRieIIK1RQLg" MarkovJumpState="Dead, other causes"/>
                </Node>
              </Node>
              <Node xmi:id="_6UiABEO2EeaRieIIK1RQLg" NameID="Node351" Label="Alive, hospitalized strongy" NodeType="ChanceNode">
                <Prob xmi:id="_6UiABUO2EeaRieIIK1RQLg" Value="0"/>
                <MarkovData xsi:type="tree:MarkovNonAbsorbingStateData" xmi:id="_6UiABkO2EeaRieIIK1RQLg">
                  <StateReward xmi:id="_6UiAB0O2EeaRieIIL0RQLg" Set="2">
                    <Init xmi:id="_6UiACEO2EeaRieIIL0RQLg" Value="0"/>
                    <Incr xmi:id="_6UiACUO2EeaRieIIL0RQLg" Value="discount((popp*OOP+(1-popp)*Ins)*cInpatientStrongy+Opp*cHospStrongyOpp;discount_rate;_stage)"/>
                    <Final xmi:id="_6UiACkO2EeaRieIIL0RQLg" Value="0"/>
                  </StateReward>
                  <StateReward xmi:id="_6UiAC0O2EeaRieIIL0RQLg" Set="1">
                    <Init xmi:id="_6UiADEO2EeaRieIIMzRQLg" Value="0"/>
                    <Incr xmi:id="_6UiADUO2EeaRieIIMzRQLg" Value="discount(H;discount_rate;_stage)+discount(CA;discount_rate;_stage)+discount(LY+Q*(QbaseTab[_stage+Age0]-Qstrongy);discount_rate;_STAGE)"/>
                    <Final xmi:id="_6UiADkO2EeaRieIIMzRQLg" Value="0"/>
                  </StateReward>
                </MarkovData>
                <Node xmi:id="_6UiAD0O2EeaRieIIMzRQLg" NameID="Node352" Label="Live and cure strongy" NodeType="TerminalNode">
                  <Prob xmi:id="_6UiAEEO2EeaRieIIMzRQLg" Value="#"/>
                  <MarkovData xsi:type="tree:MarkovJumpTransitionData" xmi:id="_6UiAEUO2EeaRieIINyRQLg" MarkovJumpState="Alive, infection cleared"/>
                </Node>
                <Node xmi:id="_6UiAEkO2EeaRieIINyRQLg" NameID="Node353" Label="Die due to strongy" NodeType="TerminalNode">
                  <Prob xmi:id="_6UiAE0O2EeaRieIINyRQLg" Value="pDeathInpatientStrongy"/>
                  <MarkovData xsi:type="tree:MarkovJumpTransitionData" xmi:id="_6UiAFEO2EeaRieIINyRQLg" MarkovJumpState="Dead, Strongy"/>
                  <Payoff xmi:id="_6UiAFUO2EeaRieIINyRQLg" Set="1" Value="1"/>
                  <Payoff xmi:id="_6UiAFkO2EeaRieIIOxRQLg" Set="2" Value="1"/>
                </Node>
                <Node xmi:id="_6UiAF0O2EeaRieIIOxRQLg" NameID="Node354" Label="Die due to other causes" NodeType="TerminalNode">
                  <Prob xmi:id="_6UiAGEO2EeaRieIIOxRQLg" Value="pBckgrdmort[_stage+Age0]/100000"/>
                  <MarkovData xsi:type="tree:MarkovJumpTransitionData" xmi:id="_6UiAGUO2EeaRieIIOxRQLg" MarkovJumpState="Dead, other causes"/>
                  <Payoff xmi:id="_6UiAGkO2EeaRieIIOxRQLg" Set="1" Value="1"/>
                  <Payoff xmi:id="_6UiAG0O2EeaRieIIPwRQLg" Set="2" Value="1"/>
                </Node>
              </Node>
              <Node xmi:id="_6UiAHEO2EeaRieIIPwRQLg" NameID="Node355" Label="Dead, Strongy" NodeType="TerminalNode">
                <Prob xmi:id="_6UiAHUO2EeaRieIIPwRQLg" Value="0"/>
                <MarkovData xsi:type="tree:MarkovStateData" xmi:id="_6UiAHkO2EeaRieIIPwRQLg">
                  <StateReward xmi:id="_6UiAH0O2EeaRieIIPwRQLg" Set="1">
                    <Init xmi:id="_6UiAIEO2EeaRieIIQvRQLg" Value="discount(D;discount_rate;_stage)"/>
                    <Incr xmi:id="_6UiAIUO2EeaRieIIQvRQLg" Value="0"/>
                    <Final xmi:id="_6UiAIkO2EeaRieIIQvRQLg" Value="0"/>
                  </StateReward>
                  <StateReward xmi:id="_6UiAI0O2EeaRieIIQvRQLg" Set="2">
                    <Init xmi:id="_6UiAJEO2EeaRieIIQvRQLg" Value="0"/>
                    <Incr xmi:id="_6UiAJUO2EeaRieIIRuRQLg" Value="0"/>
                    <Final xmi:id="_6UiAJkO2EeaRieIIRuRQLg" Value="0"/>
                  </StateReward>
                </MarkovData>
                <Payoff xmi:id="_6UiAJ0O2EeaRieIIRuRQLg" Set="1" Value="1"/>
                <Payoff xmi:id="_6UiAKEO2EeaRieIIRuRQLg" Set="2" Value="1"/>
              </Node>
              <Node xmi:id="_6UiAKUO2EeaRieIIRuRQLg" NameID="Node356" Label="Dead, other causes" NodeType="TerminalNode" Node="">
                <Prob xmi:id="_6UiAKkO2EeaRieIIStRQLg" Value="0"/>
                <MarkovData xsi:type="tree:MarkovStateData" xmi:id="_6UiAK0O2EeaRieIIStRQLg">
                  <StateReward xmi:id="_6UiALEO2EeaRieIIStRQLg" Set="2">
                    <Init xmi:id="_6UiALUO2EeaRieIIStRQLg" Value="0"/>
                    <Incr xmi:id="_6UiALkO2EeaRieIIStRQLg" Value="0"/>
                    <Final xmi:id="_6UiAL0O2EeaRieIITsRQLg" Value="0"/>
                  </StateReward>
                  <StateReward xmi:id="_6UiAMEO2EeaRieIITsRQLg" Set="1">
                    <Init xmi:id="_6UiAMUO2EeaRieIITsRQLg" Value="0"/>
                    <Incr xmi:id="_6UiAMkO2EeaRieIITsRQLg" Value="0"/>
                    <Final xmi:id="_6UiAM0O2EeaRieIITsRQLg" Value="0"/>
                  </StateReward>
                </MarkovData>
              </Node>
              <Termination xmi:id="_6UiANEO2EeaRieIIUrRQLg" Set="1" Value="_STAGE = 120" Comment="Default condition must be modified to correct rule for model."/>
              <Termination xmi:id="_6UiANUO2EeaRieIIUrRQLg" Value="_STAGE =nstage" Comment="Default condition must be modified to correct rule for model."/>
            </Node>
            <Node xmi:id="_6UiANkO2EeaRieIIUrRQLg" NameID="Node302" Label="pFollow" NodeType="ChanceNode">
              <Prob xmi:id="_6UiAN0O2EeaRieIIUrRQLg" Value="pFollow"/>
              <Node xmi:id="_6UiAOEO2EeaRieIIUrRQLg" NameID="Node15" Label="True positive" NodeType="ChanceNode">
                <Prob xmi:id="_6UiAOUO2EeaRieIIVqRQLg" Value="pSensitivityStrongy"/>
                <Node xmi:id="_6UiAOkO2EeaRieIIVqRQLg" NameID="Node1178" Label="Treatment failure" NodeType="MarkovNode" AttachToCloneMaster="4">
                  <Prob xmi:id="_6UiAO0O2EeaRieIIVqRQLg" Value="#"/>
                  <Definition xmi:id="_6UiAPEO2EeaRieIIVqRQLg" Variable="cMarkovInit" Value="PH*(cScreenAll+cScreenTreatIver)+Opp*(cScreenOpp+cScreenTreatOpp)"/>
                  <Termination xmi:id="_6UiAPUO2EeaRieIIVqRQLg" Value="_STAGE = nstage" Comment="Default condition must be modified to correct rule for model."/>
                </Node>
                <Node xmi:id="_6UiAPkO2EeaRieIIWpRQLg" NameID="Node19" Label="Treatment success" NodeType="MarkovNode" AttachToCloneMaster="2">
                  <Prob xmi:id="_6UiAP0O2EeaRieIIWpRQLg" Value="effIver"/>
                  <Definition xmi:id="_6UiAQEO2EeaRieIIWpRQLg" Variable="cMarkovInit" Value="PH*(cScreenAll+cScreenTreatIver)+Opp*(cScreenOpp+cScreenTreatOpp)"/>
                  <Payoff xmi:id="_6UiAQUO2EeaRieIIWpRQLg" Set="1" Value="0"/>
                  <Payoff xmi:id="_6UiAQkO2EeaRieIIWpRQLg" Set="2" Value="cScreenAll+cScreenTreatIver+cScreenTreatOpp"/>
                  <Termination xmi:id="_6UiAQ0O2EeaRieIIXoRQLg" Value="_STAGE = nstage" Comment="Default condition must be modified to correct rule for model."/>
                </Node>
              </Node>
              <Node xmi:id="_6UiAREO2EeaRieIIXoRQLg" NameID="Node1179" Label="False negative" NodeType="MarkovNode" AttachToCloneMaster="4">
                <Prob xmi:id="_6UiARUO2EeaRieIIXoRQLg" Value="#"/>
                <Definition xmi:id="_6UiARkO2EeaRieIIXoRQLg" Variable="cMarkovInit" Value="PH*cScreenAll+Opp*cScreenOpp"/>
                <Termination xmi:id="_6UiAR0O2EeaRieIIXoRQLg" Value="_STAGE = nstage" Comment="Default condition must be modified to correct rule for model."/>
              </Node>
            </Node>
          </Node>
        </Node>
      </Node>
      <Node xmi:id="_6UiASEO2EeaRieIIYnRQLg" NameID="Node779" Label="Presumptive albendazole + screen/treat strongy" NodeType="ChanceNode">
        <Node xmi:id="_6UiASUO2EeaRieIIYnRQLg" NameID="Node782" Label="IOM-treated population" NodeType="ChanceNode">
          <Prob xmi:id="_6UiASkO2EeaRieIIYnRQLg" Value="pIOMTreat"/>
          <Node xmi:id="_6UiAS0O2EeaRieIIYnRQLg" NameID="Node783" Label="No infection" NodeType="ChanceNode">
            <Prob xmi:id="_6UiATEO2EeaRieIIYnRQLg" Value="#"/>
            <Node xmi:id="_6UiATUO2EeaRieIIZmRQLg" NameID="Node1183" Label="Receive treatment and screening" NodeType="ChanceNode">
              <Prob xmi:id="_6UiATkO2EeaRieIIZmRQLg" Value="min(pTreatPresump;pScreened)"/>
              <Node xmi:id="_6UiAT0O2EeaRieIIZmRQLg" NameID="Node1180" Label="True negative strongy" NodeType="MarkovNode" AttachToCloneMaster="2">
                <Prob xmi:id="_6UiAUEO2EeaRieIIZmRQLg" Value="pSpecStrongy"/>
                <Definition xmi:id="_6UiAUUO2EeaRieIIZmRQLg" Variable="cMarkovInit" Value="OVR*cAlbenPresump+PH*(cScreenStrongy+pSymptom*c_Screen_Symptomatic_After_Presumptive_Treatment)+Opp*(cOppStrongyScreen+pSymptom*(cScreenOpp-cOppStrongyScreen))"/>
                <Termination xmi:id="_6UiAUkO2EeaRieIIalRQLg" Value="_STAGE = nstage" Comment="Default condition must be modified to correct rule for model."/>
              </Node>
              <Node xmi:id="_6UiAU0O2EeaRieIIalRQLg" NameID="Node1185" Label="False positive strongy" NodeType="MarkovNode" AttachToCloneMaster="2">
                <Prob xmi:id="_6UiAVEO2EeaRieIIalRQLg" Value="#"/>
                <Definition xmi:id="_6UiAVUO2EeaRieIIalRQLg" Variable="cMarkovInit" Value="OVR*cAlbenPresump+PH*(cScreenStrongy+cScreenTreatIver+pSymptom*c_Screen_Symptomatic_After_Presumptive_Treatment)+Opp*(cOppStrongyScreen+cScreenTreatOpp+pSymptom*(cScreenOpp-cOppStrongyScreen))"/>
                <Termination xmi:id="_6UiAVkO2EeaRieIIalRQLg" Value="_STAGE = nstage" Comment="Default condition must be modified to correct rule for model."/>
              </Node>
            </Node>
            <Node xmi:id="_6UiAV0O2EeaRieIIbkRQLg" NameID="Node787" Label="Presumptive treat only" NodeType="MarkovNode" AttachToCloneMaster="2">
              <Prob xmi:id="_6UiAWEO2EeaRieIIbkRQLg" Value="max((pTreatPresump-pScreened),0)"/>
              <Definition xmi:id="_6UiAWUO2EeaRieIIbkRQLg" Variable="cMarkovInit" Value="PH*(pSymptom*c_Screen_Symptomatic_After_Presumptive_Treatment)+Opp*(pSymptom*cScreenOpp)+cAlbenPresump*OVR"/>
              <Payoff xmi:id="_6UiAWkO2EeaRieIIbkRQLg" Set="1" Value="0"/>
              <Payoff xmi:id="_6UiAW0O2EeaRieIIbkRQLg" Set="2" Value="cAlbenPresump+c_Screen_Symptomatic_After_Presumptive_Treatment"/>
              <Termination xmi:id="_6UiAXEO2EeaRieIIcjRQLg" Value="_STAGE = nstage" Comment="Default condition must be modified to correct rule for model."/>
            </Node>
            <Node xmi:id="_6UiAXUO2EeaRieIIcjRQLg" NameID="Node788" Label="Stongy screen only" NodeType="ChanceNode">
              <Prob xmi:id="_6UiAXkO2EeaRieIIcjRQLg" Value="min((pTreatPresump-pScreened),0)"/>
              <Node xmi:id="_6UiAX0O2EeaRieIIcjRQLg" NameID="Node1186" Label="True negative strongy" NodeType="MarkovNode" AttachToCloneMaster="2">
                <Prob xmi:id="_6UiAYEO2EeaRieIIcjRQLg" Value="pSpecStrongy"/>
                <Definition xmi:id="_6UiAYUO2EeaRieIIdiRQLg" Variable="cMarkovInit" Value="PH*(cScreenStrongy+pSymptom*c_Screen_Symptomatic_After_Presumptive_Treatment)+Opp*(cOppStrongyScreen+pSymptom*(cScreenOpp-cOppStrongyScreen))"/>
                <Termination xmi:id="_6UiAYkO2EeaRieIIdiRQLg" Value="_STAGE = nstage" Comment="Default condition must be modified to correct rule for model."/>
              </Node>
              <Node xmi:id="_6UiAY0O2EeaRieIIdiRQLg" NameID="Node1187" Label="False positive strongy" NodeType="MarkovNode" AttachToCloneMaster="2">
                <Prob xmi:id="_6UiAZEO2EeaRieIIdiRQLg" Value="#"/>
                <Definition xmi:id="_6UiAZUO2EeaRieIIdiRQLg" Variable="cMarkovInit" Value="PH*(cScreenStrongy+cScreenTreatIver+pSymptom*c_Screen_Symptomatic_After_Presumptive_Treatment)+Opp*(cOppStrongyScreen+cScreenTreatOpp+pSymptom*(cScreenOpp-cOppStrongyScreen))"/>
                <Termination xmi:id="_6UiAZkO2EeaRieIIehRQLg" Value="_STAGE = nstage" Comment="Default condition must be modified to correct rule for model."/>
              </Node>
              <Payoff xmi:id="_6UiAZ0O2EeaRieIIehRQLg" Set="1" Value="0"/>
              <Payoff xmi:id="_6UiAaEO2EeaRieIIehRQLg" Set="2" Value="cScreenStrongy"/>
            </Node>
            <Node xmi:id="_6UiAaUO2EeaRieIIehRQLg" NameID="Node791" Label="No treatment or screening" NodeType="MarkovNode" AttachToCloneMaster="2" Node="">
              <Prob xmi:id="_6UiAakO2EeaRieIIehRQLg" Value="#"/>
              <Definition xmi:id="_6UiAa0O2EeaRieIIfgRQLg" Variable="cMarkovInit" Value="PH*(pSymptom*c_Screen_Symptomatic_After_Presumptive_Treatment)+Opp*(pSymptom*cScreenOpp)"/>
              <Payoff xmi:id="_6UiAbEO2EeaRieIIfgRQLg" Set="1" Value="0"/>
              <Payoff xmi:id="_6UiAbUO2EeaRieIIfgRQLg" Set="2" Value="c_Screen_Symptomatic_After_Presumptive_Treatment"/>
              <Termination xmi:id="_6UiAbkO2EeaRieIIfgRQLg" Value="_STAGE = nstage" Comment="Default condition must be modified to correct rule for model."/>
            </Node>
            <Payoff xmi:id="_6UiAb0O2EeaRieIIfgRQLg" Set="1" Value="0"/>
            <Payoff xmi:id="_6UiAcEO2EeaRieIIgfRQLg" Set="2" Value="0"/>
          </Node>
          <Node xmi:id="_6UiAcUO2EeaRieIIgfRQLg" NameID="Node792" Label="Hookworm" NodeType="ChanceNode">
            <Prob xmi:id="_6UiAckO2EeaRieIIgfRQLg" Value="pInfHookNoTreat"/>
            <Node xmi:id="_6UiAc0O2EeaRieIIgfRQLg" NameID="Node793" Label="Receive treatment and screening" NodeType="ChanceNode">
              <Prob xmi:id="_6UiAdEO2EeaRieIIgfRQLg" Value="min(pTreatPresump;pScreened)"/>
              <Node xmi:id="_6UiAdUO2EeaRieIIheRQLg" NameID="Node794" Label="True negative strongy" NodeType="ChanceNode">
                <Prob xmi:id="_6UiAdkO2EeaRieIIheRQLg" Value="pSpecStrongy"/>
                <Node xmi:id="_6UiAd0O2EeaRieIIheRQLg" NameID="Node1188" Label="Ineffective, still infected" NodeType="MarkovNode" AttachToCloneMaster="3">
                  <Prob xmi:id="_6UiAeEO2EeaRieIIheRQLg" Value="#"/>
                  <Definition xmi:id="_6UiAeUO2EeaRieIIheRQLg" Variable="InfDur" Value="DurRiskHook"/>
                  <Definition xmi:id="_6UiAekO2EeaRieIIidRQLg" Variable="cMarkovInit" Value="PH*(cScreenStrongy+pSymptom*c_Screen_Symptomatic_After_Presumptive_Treatment)+OVR*cAlbenPresump+Opp*(cOppStrongyScreen+pSymptom*(cScreenOpp-cOppStrongyScreen))"/>
                  <Termination xmi:id="_6UiAe0O2EeaRieIIidRQLg" Value="nstage" Comment="Default condition must be modified to correct rule for model."/>
                </Node>
                <Node xmi:id="_6UiAfEO2EeaRieIIidRQLg" NameID="Node1189" Label="Effective, infection cleared" NodeType="MarkovNode" AttachToCloneMaster="2">
                  <Prob xmi:id="_6UiAfUO2EeaRieIIidRQLg" Value="effAlbenHook*EffOverseas"/>
                  <Definition xmi:id="_6UiAfkO2EeaRieIIidRQLg" Variable="cMarkovInit" Value="PH*(cScreenStrongy+pSymptom*c_Screen_Symptomatic_After_Presumptive_Treatment)+OVR*cAlbenPresump+Opp*(cOppStrongyScreen+pSymptom*(cScreenOpp-cOppStrongyScreen))"/>
                  <Termination xmi:id="_6UiAf0O2EeaRieIIjcRQLg" Value="nstage" Comment="Default condition must be modified to correct rule for model."/>
                </Node>
                <Payoff xmi:id="_6UiAgEO2EeaRieIIjcRQLg" Set="1" Value="0"/>
                <Payoff xmi:id="_6UiAgUO2EeaRieIIjcRQLg" Set="2" Value="cAlbenPresump+cScreenStrongy"/>
              </Node>
              <Node xmi:id="_6UiAgkO2EeaRieIIjcRQLg" NameID="Node799" Label="False positive strongy" NodeType="ChanceNode">
                <Prob xmi:id="_6UiAg0O2EeaRieIIjcRQLg" Value="#"/>
                <Node xmi:id="_6UiAhEO2EeaRieIIkbRQLg" NameID="Node1190" Label="Ineffective, still infected" NodeType="MarkovNode" AttachToCloneMaster="3">
                  <Prob xmi:id="_6UiAhUO2EeaRieIIkbRQLg" Value="#"/>
                  <Definition xmi:id="_6UiAhkO2EeaRieIIkbRQLg" Variable="InfDur" Value="DurRiskHook"/>
                  <Definition xmi:id="_6UiAh0O2EeaRieIIkbRQLg" Variable="cMarkovInit" Value="PH*(cScreenStrongy+pSymptom*c_Screen_Symptomatic_After_Presumptive_Treatment+cScreenTreatIver)+OVR*cAlbenPresump+Opp*(cOppStrongyScreen+cScreenTreatOpp+pSymptom*(cScreenOpp-cOppStrongyScreen))"/>
                  <Termination xmi:id="_6UiAiEO2EeaRieIIkbRQLg" Value="nstage" Comment="Default condition must be modified to correct rule for model."/>
                </Node>
                <Node xmi:id="_6UiAiUO2EeaRieIIlaRQLg" NameID="Node1191" Label="Effective, infection cleared" NodeType="MarkovNode" AttachToCloneMaster="2">
                  <Prob xmi:id="_6UiAikO2EeaRieIIlaRQLg" Value="effAlbenHook*EffOverseas"/>
                  <Definition xmi:id="_6UiAi0O2EeaRieIIlaRQLg" Variable="cMarkovInit" Value="PH*(cScreenStrongy+pSymptom*c_Screen_Symptomatic_After_Presumptive_Treatment+cScreenTreatIver)+OVR*cAlbenPresump+Opp*(cOppStrongyScreen+cScreenTreatOpp+pSymptom*(cScreenOpp-cOppStrongyScreen))"/>
                  <Termination xmi:id="_6UiAjEO2EeaRieIIlaRQLg" Value="nstage" Comment="Default condition must be modified to correct rule for model."/>
                </Node>
                <Payoff xmi:id="_6UiAjUO2EeaRieIIlaRQLg" Set="1" Value="0"/>
                <Payoff xmi:id="_6UiAjkO2EeaRieIImZRQLg" Set="2" Value="cAlbenPresump+cScreenStrongy+cScreenTreatIver"/>
              </Node>
              <Payoff xmi:id="_6UiAj0O2EeaRieIImZRQLg" Set="1" Value="0"/>
              <Payoff xmi:id="_6UiAkEO2EeaRieIImZRQLg" Set="2" Value="cAlbenPresump+cScreenStrongy"/>
            </Node>
            <Node xmi:id="_6UiAkUO2EeaRieIImZRQLg" NameID="Node804" Label="Presumptive treat only" NodeType="ChanceNode">
              <Prob xmi:id="_6UiAkkO2EeaRieIImZRQLg" Value="max((pTreatPresump-pScreened),0)"/>
              <Node xmi:id="_6UiAk0O2EeaRieIInYRQLg" NameID="Node1192" Label="Ineffective, still infected" NodeType="MarkovNode" AttachToCloneMaster="3">
                <Prob xmi:id="_6UiAlEO2EeaRieIInYRQLg" Value="#"/>
                <Definition xmi:id="_6UiAlUO2EeaRieIInYRQLg" Variable="cMarkovInit" Value="PH*(pSymptom*c_Screen_Symptomatic_After_Presumptive_Treatment)+OVR*cAlbenPresump+Opp*(pSymptom*cScreenOpp)"/>
                <Definition xmi:id="_6UiAlkO2EeaRieIInYRQLg" Variable="InfDur" Value="DurRiskHook"/>
                <Termination xmi:id="_6UiAl0O2EeaRieIInYRQLg" Value="nstage" Comment="Default condition must be modified to correct rule for model."/>
              </Node>
              <Node xmi:id="_6UiAmEO2EeaRieIIoXRQLg" NameID="Node1193" Label="Effective, infection cleared" NodeType="MarkovNode" AttachToCloneMaster="2">
                <Prob xmi:id="_6UiAmUO2EeaRieIIoXRQLg" Value="effAlbenHook*EffOverseas"/>
                <Definition xmi:id="_6UiAmkO2EeaRieIIoXRQLg" Variable="cMarkovInit" Value="PH*(pSymptom*c_Screen_Symptomatic_After_Presumptive_Treatment)+OVR*cAlbenPresump+Opp*(pSymptom*cScreenOpp)"/>
                <Termination xmi:id="_6UiAm0O2EeaRieIIoXRQLg" Value="nstage" Comment="Default condition must be modified to correct rule for model."/>
              </Node>
              <Payoff xmi:id="_6UiAnEO2EeaRieIIoXRQLg" Set="1" Value="0"/>
              <Payoff xmi:id="_6UiAnUO2EeaRieIIpWRQLg" Set="2" Value="cAlbenPresump"/>
            </Node>
            <Node xmi:id="_6UiAnkO2EeaRieIIpWRQLg" NameID="Node1200" Label="No treatment or screening" NodeType="MarkovNode" AttachToCloneMaster="3">
              <Prob xmi:id="_6UiAn0O2EeaRieIIpWRQLg" Value="#"/>
              <Definition xmi:id="_6UiAoEO2EeaRieIIpWRQLg" Variable="cMarkovInit" Value="PH*(pSymptom*c_Screen_Symptomatic_After_Presumptive_Treatment)+Opp*(pSymptom*cScreenOpp)"/>
              <Definition xmi:id="_6UiAoUO2EeaRieIIpWRQLg" Variable="InfDur" Value="DurRiskHook"/>
              <Termination xmi:id="_6UiAokO2EeaRieIIqVRQLg" Value="nstage" Comment="Default condition must be modified to correct rule for model."/>
            </Node>
            <Node xmi:id="_6UiAo0O2EeaRieIIqVRQLg" NameID="Node809" Label="Stongy screen only" NodeType="ChanceNode">
              <Prob xmi:id="_6UiApEO2EeaRieIIqVRQLg" Value="min((pTreatPresump-pScreened),0)"/>
              <Node xmi:id="_6UiApUO2EeaRieIIqVRQLg" NameID="Node1198" Label="True negative strongy" NodeType="MarkovNode" AttachToCloneMaster="3">
                <Prob xmi:id="_6UiApkO2EeaRieIIqVRQLg" Value="pSpecStrongy"/>
                <Definition xmi:id="_6UiAp0O2EeaRieIIrURQLg" Variable="InfDur" Value="DurRiskHook"/>
                <Definition xmi:id="_6UiAqEO2EeaRieIIrURQLg" Variable="cMarkovInit" Value="PH*(cScreenStrongy+pSymptom*c_Screen_Symptomatic_After_Presumptive_Treatment)+Opp*(cOppStrongyScreen+pSymptom*(cScreenOpp-cOppStrongyScreen))"/>
                <Termination xmi:id="_6UiAqUO2EeaRieIIrURQLg" Value="nstage" Comment="Default condition must be modified to correct rule for model."/>
              </Node>
              <Node xmi:id="_6UiAqkO2EeaRieIIrURQLg" NameID="Node1195" Label="False positive strongy" NodeType="MarkovNode" AttachToCloneMaster="3">
                <Prob xmi:id="_6UiAq0O2EeaRieIIrURQLg" Value="#"/>
                <Definition xmi:id="_6UiArEO2EeaRieIIsTRQLg" Variable="cMarkovInit" Value="PH*(cScreenStrongy+pSymptom*c_Screen_Symptomatic_After_Presumptive_Treatment+cScreenTreatIver)+OVR*cAlbenPresump+Opp*(cScreenOpp/2+pSymptom*cScreenOpp/2)"/>
                <Definition xmi:id="_6UiArUO2EeaRieIIsTRQLg" Variable="InfDur" Value="DurRiskHook"/>
                <Termination xmi:id="_6UiArkO2EeaRieIIsTRQLg" Value="nstage" Comment="Default condition must be modified to correct rule for model."/>
              </Node>
              <Payoff xmi:id="_6UiAr0O2EeaRieIIsTRQLg" Set="1" Value="0"/>
              <Payoff xmi:id="_6UiAsEO2EeaRieIIsTRQLg" Set="2" Value="cScreenStrongy"/>
            </Node>
          </Node>
          <Node xmi:id="_6UiAsUO2EeaRieIItSRQLg" NameID="Node819" Label="Ascaris" NodeType="ChanceNode">
            <Prob xmi:id="_6UiAskO2EeaRieIItSRQLg" Value="PInfAscarNoTreat"/>
            <Node xmi:id="_6UiAs0O2EeaRieIItSRQLg" NameID="Node1201" Label="Receive treatment and screening" NodeType="ChanceNode">
              <Prob xmi:id="_6UiAtEO2EeaRieIItSRQLg" Value="min(pTreatPresump;pScreened)"/>
              <Node xmi:id="_6UiAtUO2EeaRieIItSRQLg" NameID="Node1202" Label="True negative strongy" NodeType="ChanceNode">
                <Prob xmi:id="_6UiAtkO2EeaRieIIuRRQLg" Value="pSpecStrongy"/>
                <Node xmi:id="_6UiAt0O2EeaRieIIuRRQLg" NameID="Node1203" Label="Ineffective, still infected" NodeType="MarkovNode" AttachToCloneMaster="3">
                  <Prob xmi:id="_6UiAuEO2EeaRieIIuRRQLg" Value="#"/>
                  <Definition xmi:id="_6UiAuUO2EeaRieIIuRRQLg" Variable="InfDur" Value="DurRiskAscar"/>
                  <Definition xmi:id="_6UiAukO2EeaRieIIuRRQLg" Variable="cMarkovInit" Value="PH*(cScreenStrongy+pSymptom*c_Screen_Symptomatic_After_Presumptive_Treatment)+OVR*cAlbenPresump+Opp*(cOppStrongyScreen+pSymptom*(cScreenOpp-cOppStrongyScreen))"/>
                  <Termination xmi:id="_6UiAu0O2EeaRieIIvQRQLg" Value="nstage" Comment="Default condition must be modified to correct rule for model."/>
                </Node>
                <Node xmi:id="_6UiAvEO2EeaRieIIvQRQLg" NameID="Node1204" Label="Effective, infection cleared" NodeType="MarkovNode" AttachToCloneMaster="2">
                  <Prob xmi:id="_6UiAvUO2EeaRieIIvQRQLg" Value="effAlbenAscar*EffOverseas"/>
                  <Definition xmi:id="_6UiAvkO2EeaRieIIvQRQLg" Variable="cMarkovInit" Value="PH*(cScreenStrongy+pSymptom*c_Screen_Symptomatic_After_Presumptive_Treatment)+OVR*cAlbenPresump+Opp*(cOppStrongyScreen+pSymptom*(cScreenOpp-cOppStrongyScreen))"/>
                  <Termination xmi:id="_6UiAv0O2EeaRieIIvQRQLg" Value="nstage" Comment="Default condition must be modified to correct rule for model."/>
                </Node>
                <Payoff xmi:id="_6UiAwEO2EeaRieIIwPRQLg" Set="1" Value="0"/>
                <Payoff xmi:id="_6UiAwUO2EeaRieIIwPRQLg" Set="2" Value="cAlbenPresump+cScreenStrongy"/>
              </Node>
              <Node xmi:id="_6UiAwkO2EeaRieIIwPRQLg" NameID="Node1205" Label="False positive strongy" NodeType="ChanceNode">
                <Prob xmi:id="_6UiAw0O2EeaRieIIwPRQLg" Value="#"/>
                <Node xmi:id="_6UiAxEO2EeaRieIIwPRQLg" NameID="Node1206" Label="Ineffective, still infected" NodeType="MarkovNode" AttachToCloneMaster="3">
                  <Prob xmi:id="_6UiAxUO2EeaRieIIxORQLg" Value="#"/>
                  <Definition xmi:id="_6UiAxkO2EeaRieIIxORQLg" Variable="InfDur" Value="DurRiskAscar"/>
                  <Definition xmi:id="_6UiAx0O2EeaRieIIxORQLg" Variable="cMarkovInit" Value="PH*(cScreenStrongy+pSymptom*c_Screen_Symptomatic_After_Presumptive_Treatment+cScreenTreatIver)+OVR*cAlbenPresump+Opp*(cOppStrongyScreen+cScreenTreatOpp+pSymptom*(cScreenOpp-cOppStrongyScreen))"/>
                  <Termination xmi:id="_6UiAyEO2EeaRieIIxORQLg" Value="nstage" Comment="Default condition must be modified to correct rule for model."/>
                </Node>
                <Node xmi:id="_6UiAyUO2EeaRieIIxORQLg" NameID="Node1207" Label="Effective, infection cleared" NodeType="MarkovNode" AttachToCloneMaster="2">
                  <Prob xmi:id="_6UiAykO2EeaRieIIyNRQLg" Value="effAlbenAscar*EffOverseas"/>
                  <Definition xmi:id="_6UiAy0O2EeaRieIIyNRQLg" Variable="cMarkovInit" Value="PH*(cScreenStrongy+pSymptom*c_Screen_Symptomatic_After_Presumptive_Treatment+cScreenTreatIver)+OVR*cAlbenPresump+Opp*(cOppStrongyScreen+cScreenTreatOpp+pSymptom*(cScreenOpp-cOppStrongyScreen))"/>
                  <Termination xmi:id="_6UiAzEO2EeaRieIIyNRQLg" Value="nstage" Comment="Default condition must be modified to correct rule for model."/>
                </Node>
                <Payoff xmi:id="_6UiAzUO2EeaRieIIyNRQLg" Set="1" Value="0"/>
                <Payoff xmi:id="_6UiAzkO2EeaRieIIyNRQLg" Set="2" Value="cAlbenPresump+cScreenStrongy+cScreenTreatIver"/>
              </Node>
              <Payoff xmi:id="_6UiAz0O2EeaRieIIzMRQLg" Set="1" Value="0"/>
              <Payoff xmi:id="_6UiA0EO2EeaRieIIzMRQLg" Set="2" Value="cAlbenPresump+cScreenStrongy"/>
            </Node>
            <Node xmi:id="_6UiA0UO2EeaRieIIzMRQLg" NameID="Node1215" Label="Presumptive treat only" NodeType="ChanceNode">
              <Prob xmi:id="_6UiA0kO2EeaRieIIzMRQLg" Value="max((pTreatPresump-pScreened),0)"/>
              <Node xmi:id="_6UiA00O2EeaRieIIzMRQLg" NameID="Node1216" Label="Ineffective, still infected" NodeType="MarkovNode" AttachToCloneMaster="3">
                <Prob xmi:id="_6UiA1EO2EeaRieII0LRQLg" Value="#"/>
                <Definition xmi:id="_6UiA1UO2EeaRieII0LRQLg" Variable="cMarkovInit" Value="PH*(pSymptom*c_Screen_Symptomatic_After_Presumptive_Treatment)+OVR*cAlbenPresump+Opp*(pSymptom*cScreenOpp)"/>
                <Definition xmi:id="_6UiA1kO2EeaRieII0LRQLg" Variable="InfDur" Value="DurRiskAscar"/>
                <Termination xmi:id="_6UiA10O2EeaRieII0LRQLg" Value="nstage" Comment="Default condition must be modified to correct rule for model."/>
              </Node>
              <Node xmi:id="_6UiA2EO2EeaRieII0LRQLg" NameID="Node1217" Label="Effective, infection cleared" NodeType="MarkovNode" AttachToCloneMaster="2">
                <Prob xmi:id="_6UiA2UO2EeaRieII1KRQLg" Value="effAlbenAscar*EffOverseas"/>
                <Definition xmi:id="_6UiA2kO2EeaRieII1KRQLg" Variable="cMarkovInit" Value="PH*(pSymptom*c_Screen_Symptomatic_After_Presumptive_Treatment)+OVR*cAlbenPresump+Opp*(pSymptom*cScreenOpp)"/>
                <Termination xmi:id="_6UiA20O2EeaRieII1KRQLg" Value="nstage" Comment="Default condition must be modified to correct rule for model."/>
              </Node>
              <Payoff xmi:id="_6UiA3EO2EeaRieII1KRQLg" Set="1" Value="0"/>
              <Payoff xmi:id="_6UiA3UO2EeaRieII1KRQLg" Set="2" Value="cAlbenPresump"/>
            </Node>
            <Node xmi:id="_6UiA3kO2EeaRieII2JRQLg" NameID="Node1218" Label="No treatment or screening" NodeType="MarkovNode" AttachToCloneMaster="3">
              <Prob xmi:id="_6UiA30O2EeaRieII2JRQLg" Value="#"/>
              <Definition xmi:id="_6UiA4EO2EeaRieII2JRQLg" Variable="cMarkovInit" Value="PH*(pSymptom*c_Screen_Symptomatic_After_Presumptive_Treatment)+Opp*(pSymptom*cScreenOpp)"/>
              <Definition xmi:id="_6UiA4UO2EeaRieII2JRQLg" Variable="InfDur" Value="DurRiskAscar"/>
              <Termination xmi:id="_6UiA4kO2EeaRieII2JRQLg" Value="nstage" Comment="Default condition must be modified to correct rule for model."/>
            </Node>
            <Node xmi:id="_6UiA40O2EeaRieII3IRQLg" NameID="Node1256" Label="Stongy screen only" NodeType="ChanceNode">
              <Prob xmi:id="_6UiA5EO2EeaRieII3IRQLg" Value="min((pTreatPresump-pScreened),0)"/>
              <Node xmi:id="_6UiA5UO2EeaRieII3IRQLg" NameID="Node1257" Label="True negative strongy" NodeType="MarkovNode" AttachToCloneMaster="3">
                <Prob xmi:id="_6UiA5kO2EeaRieII3IRQLg" Value="pSpecStrongy"/>
                <Definition xmi:id="_6UiA50O2EeaRieII3IRQLg" Variable="InfDur" Value="DurRiskAscar"/>
                <Definition xmi:id="_6UiA6EO2EeaRieII4HRQLg" Variable="cMarkovInit" Value="PH*(cScreenStrongy+pSymptom*c_Screen_Symptomatic_After_Presumptive_Treatment)+Opp*(cOppStrongyScreen+pSymptom*(cScreenOpp-cOppStrongyScreen))"/>
                <Termination xmi:id="_6UiA6UO2EeaRieII4HRQLg" Value="nstage" Comment="Default condition must be modified to correct rule for model."/>
              </Node>
              <Node xmi:id="_6UiA6kO2EeaRieII4HRQLg" NameID="Node1258" Label="False positive strongy" NodeType="MarkovNode" AttachToCloneMaster="3">
                <Prob xmi:id="_6UiA60O2EeaRieII4HRQLg" Value="#"/>
                <Definition xmi:id="_6UiA7EO2EeaRieII4HRQLg" Variable="InfDur" Value="DurRiskAscar"/>
                <Definition xmi:id="_6UiA7UO2EeaRieII5GRQLg" Variable="cMarkovInit" Value="PH*(cScreenStrongy+pSymptom*c_Screen_Symptomatic_After_Presumptive_Treatment+cScreenTreatIver)+Opp*(cOppStrongyScreen+cScreenTreatOpp+pSymptom*(cScreenOpp-cOppStrongyScreen))"/>
                <Termination xmi:id="_6UiA7kO2EeaRieII5GRQLg" Value="nstage" Comment="Default condition must be modified to correct rule for model."/>
              </Node>
              <Payoff xmi:id="_6UiA70O2EeaRieII5GRQLg" Set="1" Value="0"/>
              <Payoff xmi:id="_6UiA8EO2EeaRieII5GRQLg" Set="2" Value="cScreenStrongy"/>
            </Node>
          </Node>
          <Node xmi:id="_6UiA8UO2EeaRieII5GRQLg" NameID="Node846" Label="Trichuris" NodeType="ChanceNode">
            <Prob xmi:id="_6UiA8kO2EeaRieII6FRQLg" Value="pInfTrichNoTreat"/>
            <Node xmi:id="_6UiA80O2EeaRieII6FRQLg" NameID="Node1219" Label="Receive treatment and screening" NodeType="ChanceNode">
              <Prob xmi:id="_6UiA9EO2EeaRieII6FRQLg" Value="min(pTreatPresump;pScreened)"/>
              <Node xmi:id="_6UiA9UO2EeaRieII6FRQLg" NameID="Node1220" Label="True negative strongy" NodeType="ChanceNode">
                <Prob xmi:id="_6UiA9kO2EeaRieII6FRQLg" Value="pSpecStrongy"/>
                <Node xmi:id="_6UiA90O2EeaRieII7ERQLg" NameID="Node1221" Label="Ineffective, still infected" NodeType="MarkovNode" AttachToCloneMaster="3">
                  <Prob xmi:id="_6UiA-EO2EeaRieII7ERQLg" Value="#"/>
                  <Definition xmi:id="_6UiA-UO2EeaRieII7ERQLg" Variable="InfDur" Value="DurRiskTrich"/>
                  <Definition xmi:id="_6UiA-kO2EeaRieII7ERQLg" Variable="cMarkovInit" Value="PH*(cScreenStrongy+pSymptom*c_Screen_Symptomatic_After_Presumptive_Treatment)+OVR*cAlbenPresump+Opp*(cOppStrongyScreen+pSymptom*(cScreenOpp-cOppStrongyScreen))"/>
                  <Termination xmi:id="_6UiA-0O2EeaRieII7ERQLg" Value="nstage" Comment="Default condition must be modified to correct rule for model."/>
                </Node>
                <Node xmi:id="_6UiA_EO2EeaRieII8DRQLg" NameID="Node1222" Label="Effective, infection cleared" NodeType="MarkovNode" AttachToCloneMaster="2">
                  <Prob xmi:id="_6UiA_UO2EeaRieII8DRQLg" Value="effAlbenTrich*EffOverseas"/>
                  <Definition xmi:id="_6UiA_kO2EeaRieII8DRQLg" Variable="cMarkovInit" Value="PH*(cScreenStrongy+pSymptom*c_Screen_Symptomatic_After_Presumptive_Treatment)+OVR*cAlbenPresump+Opp*(cOppStrongyScreen+pSymptom*(cScreenOpp-cOppStrongyScreen))"/>
                  <Termination xmi:id="_6UiA_0O2EeaRieII8DRQLg" Value="nstage" Comment="Default condition must be modified to correct rule for model."/>
                </Node>
                <Payoff xmi:id="_6UiBAEO2EeaRieII8DRQLg" Set="1" Value="0"/>
                <Payoff xmi:id="_6UiBAUO2EeaRieII9CRQLg" Set="2" Value="cAlbenPresump+cScreenStrongy"/>
              </Node>
              <Node xmi:id="_6UiBAkO2EeaRieII9CRQLg" NameID="Node1223" Label="False positive strongy" NodeType="ChanceNode">
                <Prob xmi:id="_6UiBA0O2EeaRieII9CRQLg" Value="#"/>
                <Node xmi:id="_6UiBBEO2EeaRieII9CRQLg" NameID="Node1224" Label="Ineffective, still infected" NodeType="MarkovNode" AttachToCloneMaster="3">
                  <Prob xmi:id="_6UiBBUO2EeaRieII9CRQLg" Value="#"/>
                  <Definition xmi:id="_6UiBBkO2EeaRieII-BRQLg" Variable="InfDur" Value="DurRiskTrich"/>
                  <Definition xmi:id="_6UiBB0O2EeaRieII-BRQLg" Variable="cMarkovInit" Value="PH*(cScreenStrongy+pSymptom*c_Screen_Symptomatic_After_Presumptive_Treatment+cScreenTreatIver)+OVR*cAlbenPresump+Opp*(cOppStrongyScreen+cScreenTreatOpp+pSymptom*(cScreenOpp-cOppStrongyScreen))"/>
                  <Termination xmi:id="_6UiBCEO2EeaRieII-BRQLg" Value="nstage" Comment="Default condition must be modified to correct rule for model."/>
                </Node>
                <Node xmi:id="_6UiBCUO2EeaRieII-BRQLg" NameID="Node1225" Label="Effective, infection cleared" NodeType="MarkovNode" AttachToCloneMaster="2">
                  <Prob xmi:id="_6UiBCkO2EeaRieII-BRQLg" Value="effAlbenTrich*EffOverseas"/>
                  <Definition xmi:id="_6UiBC0O2EeaRieII_ARQLg" Variable="cMarkovInit" Value="PH*(cScreenStrongy+pSymptom*c_Screen_Symptomatic_After_Presumptive_Treatment+cScreenTreatIver)+OVR*cAlbenPresump+Opp*(cOppStrongyScreen+cScreenTreatOpp+pSymptom*(cScreenOpp-cOppStrongyScreen))" Comment=""/>
                  <Termination xmi:id="_6UiBDEO2EeaRieII_ARQLg" Value="nstage" Comment="Default condition must be modified to correct rule for model."/>
                </Node>
                <Payoff xmi:id="_6UiBDUO2EeaRieII_ARQLg" Set="1" Value="0"/>
                <Payoff xmi:id="_6UiBDkO2EeaRieII_ARQLg" Set="2" Value="cAlbenPresump+cScreenStrongy+cScreenTreatIver"/>
              </Node>
              <Payoff xmi:id="_6UiBD0O2EeaRieII_ARQLg" Set="1" Value="0"/>
              <Payoff xmi:id="_6UiBEEO2EeaRieIIA_RQLg" Set="2" Value="cAlbenPresump+cScreenStrongy"/>
            </Node>
            <Node xmi:id="_6UiBEUO2EeaRieIIA_RQLg" NameID="Node1233" Label="Presumptive treat only" NodeType="ChanceNode">
              <Prob xmi:id="_6UiBEkO2EeaRieIIA_RQLg" Value="max((pTreatPresump-pScreened),0)"/>
              <Node xmi:id="_6UiBE0O2EeaRieIIA_RQLg" NameID="Node1234" Label="Ineffective, still infected" NodeType="MarkovNode" AttachToCloneMaster="3">
                <Prob xmi:id="_6UiBFEO2EeaRieIIA_RQLg" Value="#"/>
                <Definition xmi:id="_6UiBFUO2EeaRieIIB-RQLg" Variable="cMarkovInit" Value="PH*(pSymptom*c_Screen_Symptomatic_After_Presumptive_Treatment)+OVR*cAlbenPresump+Opp*(pSymptom*cScreenOpp)"/>
                <Definition xmi:id="_6UiBFkO2EeaRieIIB-RQLg" Variable="InfDur" Value="DurRiskTrich"/>
                <Termination xmi:id="_6UiBF0O2EeaRieIIB-RQLg" Value="nstage" Comment="Default condition must be modified to correct rule for model."/>
              </Node>
              <Node xmi:id="_6UiBGEO2EeaRieIIB-RQLg" NameID="Node1235" Label="Effective, infection cleared" NodeType="MarkovNode" AttachToCloneMaster="2">
                <Prob xmi:id="_6UiBGUO2EeaRieIIB-RQLg" Value="effAlbenTrich*EffOverseas"/>
                <Definition xmi:id="_6UiBGkO2EeaRieIIC9RQLg" Variable="cMarkovInit" Value="PH*(pSymptom*c_Screen_Symptomatic_After_Presumptive_Treatment)+OVR*cAlbenPresump+Opp*(pSymptom*cScreenOpp)"/>
                <Termination xmi:id="_6UiBG0O2EeaRieIIC9RQLg" Value="nstage" Comment="Default condition must be modified to correct rule for model."/>
              </Node>
              <Payoff xmi:id="_6UiBHEO2EeaRieIIC9RQLg" Set="1" Value="0"/>
              <Payoff xmi:id="_6UiBHUO2EeaRieIIC9RQLg" Set="2" Value="cAlbenPresump"/>
            </Node>
            <Node xmi:id="_6UiBHkO2EeaRieIIC9RQLg" NameID="Node1236" Label="No treatment or screening" NodeType="MarkovNode" AttachToCloneMaster="3">
              <Prob xmi:id="_6UiBH0O2EeaRieIID8RQLg" Value="#"/>
              <Definition xmi:id="_6UiBIEO2EeaRieIID8RQLg" Variable="cMarkovInit" Value="PH*(pSymptom*c_Screen_Symptomatic_After_Presumptive_Treatment)+Opp*(pSymptom*cScreenOpp)"/>
              <Definition xmi:id="_6UiBIUO2EeaRieIID8RQLg" Variable="InfDur" Value="DurRiskTrich"/>
              <Termination xmi:id="_6UiBIkO2EeaRieIID8RQLg" Value="nstage" Comment="Default condition must be modified to correct rule for model."/>
            </Node>
            <Node xmi:id="_6UiBI0O2EeaRieIID8RQLg" NameID="Node1226" Label="Stongy screen only" NodeType="ChanceNode">
              <Prob xmi:id="_6UiBJEO2EeaRieIIE7RQLg" Value="min((pTreatPresump-pScreened),0)"/>
              <Node xmi:id="_6UiBJUO2EeaRieIIE7RQLg" NameID="Node1228" Label="True negative strongy" NodeType="MarkovNode" AttachToCloneMaster="3">
                <Prob xmi:id="_6UiBJkO2EeaRieIIE7RQLg" Value="pSpecStrongy"/>
                <Definition xmi:id="_6UiBJ0O2EeaRieIIE7RQLg" Variable="InfDur" Value="DurRiskTrich"/>
                <Definition xmi:id="_6UiBKEO2EeaRieIIE7RQLg" Variable="cMarkovInit" Value="PH*(cScreenStrongy+pSymptom*c_Screen_Symptomatic_After_Presumptive_Treatment)+Opp*(cOppStrongyScreen+pSymptom*(cScreenOpp-cOppStrongyScreen))"/>
                <Termination xmi:id="_6UiBKUO2EeaRieIIF6RQLg" Value="nstage" Comment="Default condition must be modified to correct rule for model."/>
              </Node>
              <Node xmi:id="_6UiBKkO2EeaRieIIF6RQLg" NameID="Node1231" Label="False positive strongy" NodeType="MarkovNode" AttachToCloneMaster="3">
                <Prob xmi:id="_6UiBK0O2EeaRieIIF6RQLg" Value="#"/>
                <Definition xmi:id="_6UiBLEO2EeaRieIIF6RQLg" Variable="InfDur" Value="DurRiskTrich"/>
                <Definition xmi:id="_6UiBLUO2EeaRieIIF6RQLg" Variable="cMarkovInit" Value="PH*(cScreenStrongy+pSymptom*c_Screen_Symptomatic_After_Presumptive_Treatment+cScreenTreatIver)+Opp*(cOppStrongyScreen+cScreenTreatOpp+pSymptom*(cScreenOpp-cOppStrongyScreen))"/>
                <Termination xmi:id="_6UiBLkO2EeaRieIIG5RQLg" Value="nstage" Comment="Default condition must be modified to correct rule for model."/>
              </Node>
              <Payoff xmi:id="_6UiBL0O2EeaRieIIG5RQLg" Set="1" Value="0"/>
              <Payoff xmi:id="_6UiBMEO2EeaRieIIG5RQLg" Set="2" Value="cScreenStrongy"/>
            </Node>
          </Node>
          <Node xmi:id="_6UiBMUO2EeaRieIIG5RQLg" NameID="Node873" Label="Strongy" NodeType="ChanceNode">
            <Prob xmi:id="_6UiBMkO2EeaRieIIG5RQLg" Value="pInfStrongy"/>
            <Node xmi:id="_6UiBM0O2EeaRieIIH4RQLg" NameID="Node892" Label="Follow-up testing" NodeType="ChanceNode">
              <Prob xmi:id="_6UiBNEO2EeaRieIIH4RQLg" Value="pFollow"/>
              <Node xmi:id="_6UiBNUO2EeaRieIIH4RQLg" NameID="Node893" Label="True positive" NodeType="ChanceNode">
                <Prob xmi:id="_6UiBNkO2EeaRieIIH4RQLg" Value="pSensitivityStrongy"/>
                <Node xmi:id="_6UiBN0O2EeaRieIIH4RQLg" NameID="Node894" Label="Treatment failure" NodeType="MarkovNode" CloneMasterName="" AttachToCloneMaster="4" Node="">
                  <Prob xmi:id="_6UiBOEO2EeaRieIII3RQLg" Value="#"/>
                  <Definition xmi:id="_6UiBOUO2EeaRieIII3RQLg" Variable="cMarkovInit" Value="PH*(cScreenStrongy+cScreenTreatIver+c_Screen_Symptomatic_After_Presumptive_Treatment*pSymptom)+Opp*(cOppStrongyScreen+cScreenTreatOpp+pSymptom*(cScreenOpp-cOppStrongyScreen))+OVR*cAlbenPresump*pTreatPresump"/>
                  <Termination xmi:id="_6UiBOkO2EeaRieIII3RQLg" Set="1" Value="_STAGE = 120" Comment="Default condition must be modified to correct rule for model."/>
                  <Termination xmi:id="_6UiBO0O2EeaRieIII3RQLg" Value="_STAGE = nstage" Comment="Default condition must be modified to correct rule for model."/>
                </Node>
                <Node xmi:id="_6UiBPEO2EeaRieIII3RQLg" NameID="Node912" Label="Treatment success" NodeType="MarkovNode" AttachToCloneMaster="2">
                  <Prob xmi:id="_6UiBPUO2EeaRieIIJ2RQLg" Value="effIver"/>
                  <Definition xmi:id="_6UiBPkO2EeaRieIIJ2RQLg" Variable="cMarkovInit" Value="PH*(cScreenStrongy+cScreenTreatIver+pSymptom*c_Screen_Symptomatic_After_Presumptive_Treatment)+Opp*(cOppStrongyScreen+cScreenTreatOpp+pSymptom*(cScreenOpp-cOppStrongyScreen))+OVR*cAlbenPresump*pTreatPresump"/>
                  <Payoff xmi:id="_6UiBP0O2EeaRieIIJ2RQLg" Set="1" Value="0"/>
                  <Payoff xmi:id="_6UiBQEO2EeaRieIIJ2RQLg" Set="2" Value="cScreenStrongy+cScreenTreatIver+cScreenTreatOpp/2+cAlbenPresump*pTreatPresump+c_Screen_Symptomatic_After_Presumptive_Treatment"/>
                  <Termination xmi:id="_6UiBQUO2EeaRieIIJ2RQLg" Value="_STAGE = nstage" Comment="Default condition must be modified to correct rule for model."/>
                </Node>
              </Node>
              <Node xmi:id="_6UiBQkO2EeaRieIIK1RQLg" NameID="Node913" Label="False negative" NodeType="MarkovNode" CloneMasterName="" AttachToCloneMaster="4" Node="">
                <Prob xmi:id="_6UiBQ0O2EeaRieIIK1RQLg" Value="#"/>
                <Definition xmi:id="_6UiBREO2EeaRieIIK1RQLg" Variable="cMarkovInit" Value="PH*(cScreenStrongy+c_Screen_Symptomatic_After_Presumptive_Treatment*pSymptom)+Opp*(cOppStrongyScreen+pSymptom*(cScreenOpp-cOppStrongyScreen))+OVR*cAlbenPresump*pTreatPresump"/>
                <Termination xmi:id="_6UiBRUO2EeaRieIIK1RQLg" Set="1" Value="_STAGE = 120" Comment="Default condition must be modified to correct rule for model."/>
                <Termination xmi:id="_6UiBRkO2EeaRieIIK1RQLg" Value="_STAGE = nstage" Comment="Default condition must be modified to correct rule for model."/>
              </Node>
            </Node>
            <Node xmi:id="_6UiBR0O2EeaRieIIL0RQLg" NameID="Node1255" Label="Do not follow-up" NodeType="MarkovNode" AttachToCloneMaster="4">
              <Prob xmi:id="_6UiBSEO2EeaRieIIL0RQLg" Value="#"/>
              <Definition xmi:id="_6UiBSUO2EeaRieIIL0RQLg" Variable="cMarkovInit" Value="PH*pSymptom*c_Screen_Symptomatic_After_Presumptive_Treatment+Opp*cScreenOpp*pSymptom+pTreatPresump*cAlbenPresump*OVR"/>
              <Termination xmi:id="_6UiBSkO2EeaRieIIL0RQLg" Value="_STAGE = nstage" Comment="Default condition must be modified to correct rule for model."/>
            </Node>
          </Node>
        </Node>
        <Node xmi:id="_6UiBS0O2EeaRieIIL0RQLg" NameID="Node780" Label="Non-IOM refugees" NodeType="ChanceNode" AttachToCloneMaster="1">
          <Prob xmi:id="_6UiBTEO2EeaRieIIMzRQLg" Value="#"/>
        </Node>
      </Node>
      <Node xmi:id="_6UiBTUO2EeaRieIIMzRQLg" NameID="Node2" Label="Presumptive albendazole + ivermectin" NodeType="ChanceNode">
        <Node xmi:id="_6UiBTkO2EeaRieIIMzRQLg" NameID="Node1071" Label="Non-IOM refugees" NodeType="ChanceNode" AttachToCloneMaster="1">
          <Prob xmi:id="_6UiBT0O2EeaRieIIMzRQLg" Value="#"/>
        </Node>
        <Node xmi:id="_6UiBUEO2EeaRieIIMzRQLg" NameID="Node932" Label="IOM-treated refugees" NodeType="ChanceNode">
          <Prob xmi:id="_6UiBUUO2EeaRieIINyRQLg" Value="pIOMTreat"/>
          <Node xmi:id="_6UiBUkO2EeaRieIINyRQLg" NameID="Node1068" Label="No infection" NodeType="ChanceNode">
            <Prob xmi:id="_6UiBU0O2EeaRieIINyRQLg" Value="#"/>
            <Node xmi:id="_6UiBVEO2EeaRieIINyRQLg" NameID="Node1069" Label="Presumptive treat received" NodeType="MarkovNode" AttachToCloneMaster="2">
              <Prob xmi:id="_6UiBVUO2EeaRieIINyRQLg" Value="pTreatPresump"/>
              <Definition xmi:id="_6UiBVkO2EeaRieIIOxRQLg" Variable="cMarkovInit" Value="OVR*(cIverPresump+cAlbenPresump)+PH*pSymptom*c_Screen_Symptomatic_After_Presumptive_Treatment+Opp*pSymptom*cScreenOpp"/>
              <Payoff xmi:id="_6UiBV0O2EeaRieIIOxRQLg" Set="1" Value="0"/>
              <Payoff xmi:id="_6UiBWEO2EeaRieIIOxRQLg" Set="2" Value="cIverPresump+cAlbenPresump+c_Screen_Symptomatic_After_Presumptive_Treatment"/>
              <Termination xmi:id="_6UiBWUO2EeaRieIIOxRQLg" Value="_STAGE = nstage" Comment="Default condition must be modified to correct rule for model."/>
            </Node>
            <Node xmi:id="_6UiBWkO2EeaRieIIOxRQLg" NameID="Node1070" Label="No treatment or screening" NodeType="MarkovNode" AttachToCloneMaster="2" Node="">
              <Prob xmi:id="_6UiBW0O2EeaRieIIPwRQLg" Value="#"/>
              <Definition xmi:id="_6UiBXEO2EeaRieIIPwRQLg" Variable="cMarkovInit" Value="PH*pSymptom*c_Screen_Symptomatic_After_Presumptive_Treatment+Opp*pSymptom*cScreenOpp"/>
              <Payoff xmi:id="_6UiBXUO2EeaRieIIPwRQLg" Set="1" Value="0"/>
              <Payoff xmi:id="_6UiBXkO2EeaRieIIPwRQLg" Set="2" Value="c_Screen_Symptomatic_After_Presumptive_Treatment"/>
              <Termination xmi:id="_6UiBX0O2EeaRieIIPwRQLg" Value="_STAGE = nstage" Comment="Default condition must be modified to correct rule for model."/>
            </Node>
          </Node>
          <Node xmi:id="_6UiBYEO2EeaRieIIQvRQLg" NameID="Node1059" Label="Hookworm" NodeType="ChanceNode" CloneMasterName="">
            <Prob xmi:id="_6UiBYUO2EeaRieIIQvRQLg" Value="pInfHookNoTreat"/>
            <Node xmi:id="_6UiBYkO2EeaRieIIQvRQLg" NameID="Node1060" Label="Presumptive treat only" NodeType="ChanceNode">
              <Prob xmi:id="_6UiBY0O2EeaRieIIQvRQLg" Value="pTreatPresump"/>
              <Node xmi:id="_6UiBZEO2EeaRieIIQvRQLg" NameID="Node1260" Label="Treatment ineffective" NodeType="MarkovNode" AttachToCloneMaster="3" Node="">
                <Prob xmi:id="_6UiBZUO2EeaRieIIRuRQLg" Value="#"/>
                <Definition xmi:id="_6UiBZkO2EeaRieIIRuRQLg" Variable="cMarkovInit" Value="OVR*(cIverPresump+cAlbenPresump)+PH*pSymptom*c_Screen_Symptomatic_After_Presumptive_Treatment+Opp*pSymptom*cScreenOpp"/>
                <Definition xmi:id="_6UiBZ0O2EeaRieIIRuRQLg" Variable="InfDur" Value="DurRiskHook"/>
                <Payoff xmi:id="_6UiBaEO2EeaRieIIRuRQLg" Set="1" Value="0"/>
                <Payoff xmi:id="_6UiBaUO2EeaRieIIRuRQLg" Set="2" Value="c_Screen_Symptomatic_After_Presumptive_Treatment"/>
                <Termination xmi:id="_6UiBakO2EeaRieIIStRQLg" Value="_STAGE = nstage" Comment="Default condition must be modified to correct rule for model."/>
              </Node>
              <Node xmi:id="_6UiBa0O2EeaRieIIStRQLg" NameID="Node1259" Label="Treatment effective" NodeType="MarkovNode" AttachToCloneMaster="2" Node="">
                <Prob xmi:id="_6UiBbEO2EeaRieIIStRQLg" Value="effAlbenHook*EffOverseas"/>
                <Definition xmi:id="_6UiBbUO2EeaRieIIStRQLg" Variable="cMarkovInit" Value="OVR*(cIverPresump+cAlbenPresump)+PH*pSymptom*c_Screen_Symptomatic_After_Presumptive_Treatment+Opp*pSymptom*cScreenOpp"/>
                <Payoff xmi:id="_6UiBbkO2EeaRieIIStRQLg" Set="1" Value="0"/>
                <Payoff xmi:id="_6UiBb0O2EeaRieIITsRQLg" Set="2" Value="c_Screen_Symptomatic_After_Presumptive_Treatment"/>
                <Termination xmi:id="_6UiBcEO2EeaRieIITsRQLg" Value="_STAGE = nstage" Comment="Default condition must be modified to correct rule for model."/>
              </Node>
              <Payoff xmi:id="_6UiBcUO2EeaRieIITsRQLg" Set="1" Value="0"/>
              <Payoff xmi:id="_6UiBckO2EeaRieIITsRQLg" Set="2" Value="cAlbenPresump"/>
            </Node>
            <Node xmi:id="_6UiBc0O2EeaRieIITsRQLg" NameID="Node1261" Label="No treatment or screening" NodeType="MarkovNode" AttachToCloneMaster="3" Node="">
              <Prob xmi:id="_6UiBdEO2EeaRieIIUrRQLg" Value="#"/>
              <Definition xmi:id="_6UiBdUO2EeaRieIIUrRQLg" Variable="cMarkovInit" Value="PH*pSymptom*c_Screen_Symptomatic_After_Presumptive_Treatment+Opp*pSymptom*cScreenOpp"/>
              <Definition xmi:id="_6UiBdkO2EeaRieIIUrRQLg" Variable="InfDur" Value="DurRiskHook"/>
              <Payoff xmi:id="_6UiBd0O2EeaRieIIUrRQLg" Set="1" Value="0"/>
              <Payoff xmi:id="_6UiBeEO2EeaRieIIUrRQLg" Set="2" Value="c_Screen_Symptomatic_After_Presumptive_Treatment"/>
              <Termination xmi:id="_6UiBeUO2EeaRieIIVqRQLg" Value="_STAGE = nstage" Comment="Default condition must be modified to correct rule for model."/>
            </Node>
          </Node>
          <Node xmi:id="_6UiBekO2EeaRieIIVqRQLg" NameID="Node1050" Label="Ascaris" NodeType="ChanceNode">
            <Prob xmi:id="_6UiBe0O2EeaRieIIVqRQLg" Value="PInfAscarNoTreat"/>
            <Node xmi:id="_6UiBfEO2EeaRieIIVqRQLg" NameID="Node1262" Label="Presumptive treat only" NodeType="ChanceNode">
              <Prob xmi:id="_6UiBfUO2EeaRieIIVqRQLg" Value="pTreatPresump"/>
              <Node xmi:id="_6UiBfkO2EeaRieIIWpRQLg" NameID="Node1263" Label="Treatment ineffective" NodeType="MarkovNode" AttachToCloneMaster="3" Node="">
                <Prob xmi:id="_6UiBf0O2EeaRieIIWpRQLg" Value="#"/>
                <Definition xmi:id="_6UiBgEO2EeaRieIIWpRQLg" Variable="cMarkovInit" Value="OVR*(cIverPresump+cAlbenPresump)+PH*pSymptom*c_Screen_Symptomatic_After_Presumptive_Treatment+Opp*pSymptom*cScreenOpp"/>
                <Definition xmi:id="_6UiBgUO2EeaRieIIWpRQLg" Variable="InfDur" Value="DurRiskAscar"/>
                <Payoff xmi:id="_6UiBgkO2EeaRieIIWpRQLg" Set="1" Value="0"/>
                <Payoff xmi:id="_6UiBg0O2EeaRieIIXoRQLg" Set="2" Value="c_Screen_Symptomatic_After_Presumptive_Treatment"/>
                <Termination xmi:id="_6UiBhEO2EeaRieIIXoRQLg" Value="_STAGE = nstage" Comment="Default condition must be modified to correct rule for model."/>
              </Node>
              <Node xmi:id="_6UiBhUO2EeaRieIIXoRQLg" NameID="Node1264" Label="Treatment effective" NodeType="MarkovNode" AttachToCloneMaster="2" Node="">
                <Prob xmi:id="_6UiBhkO2EeaRieIIXoRQLg" Value="effAlbenAscar*EffOverseas"/>
                <Definition xmi:id="_6UiBh0O2EeaRieIIXoRQLg" Variable="cMarkovInit" Value="OVR*(cIverPresump+cAlbenPresump)+PH*pSymptom*c_Screen_Symptomatic_After_Presumptive_Treatment+Opp*pSymptom*cScreenOpp"/>
                <Payoff xmi:id="_6UiBiEO2EeaRieIIYnRQLg" Set="1" Value="0"/>
                <Payoff xmi:id="_6UiBiUO2EeaRieIIYnRQLg" Set="2" Value="c_Screen_Symptomatic_After_Presumptive_Treatment"/>
                <Termination xmi:id="_6UiBikO2EeaRieIIYnRQLg" Value="_STAGE = nstage" Comment="Default condition must be modified to correct rule for model."/>
              </Node>
              <Payoff xmi:id="_6UiBi0O2EeaRieIIYnRQLg" Set="1" Value="0"/>
              <Payoff xmi:id="_6UiBjEO2EeaRieIIYnRQLg" Set="2" Value="cAlbenPresump"/>
            </Node>
            <Node xmi:id="_6UiBjUO2EeaRieIIZmRQLg" NameID="Node1265" Label="No treatment or screening" NodeType="MarkovNode" AttachToCloneMaster="3" Node="">
              <Prob xmi:id="_6UiBjkO2EeaRieIIZmRQLg" Value="#"/>
              <Definition xmi:id="_6UiBj0O2EeaRieIIZmRQLg" Variable="cMarkovInit" Value="PH*pSymptom*c_Screen_Symptomatic_After_Presumptive_Treatment+Opp*pSymptom*cScreenOpp"/>
              <Definition xmi:id="_6UiBkEO2EeaRieIIZmRQLg" Variable="InfDur" Value="DurRiskAscar"/>
              <Payoff xmi:id="_6UiBkUO2EeaRieIIZmRQLg" Set="1" Value="0"/>
              <Payoff xmi:id="_6UiBkkO2EeaRieIIalRQLg" Set="2" Value="c_Screen_Symptomatic_After_Presumptive_Treatment"/>
              <Termination xmi:id="_6UiBk0O2EeaRieIIalRQLg" Value="_STAGE = nstage" Comment="Default condition must be modified to correct rule for model."/>
            </Node>
          </Node>
          <Node xmi:id="_6UiBlEO2EeaRieIIalRQLg" NameID="Node1041" Label="Trichuriia" NodeType="ChanceNode">
            <Prob xmi:id="_6UiBlUO2EeaRieIIalRQLg" Value="pInfTrichNoTreat"/>
            <Node xmi:id="_6UiBlkO2EeaRieIIalRQLg" NameID="Node1266" Label="Presumptive treat only" NodeType="ChanceNode">
              <Prob xmi:id="_6UiBl0O2EeaRieIIbkRQLg" Value="pTreatPresump"/>
              <Node xmi:id="_6UiBmEO2EeaRieIIbkRQLg" NameID="Node1267" Label="Treatment ineffective" NodeType="MarkovNode" AttachToCloneMaster="3" Node="">
                <Prob xmi:id="_6UiBmUO2EeaRieIIbkRQLg" Value="#"/>
                <Definition xmi:id="_6UiBmkO2EeaRieIIbkRQLg" Variable="cMarkovInit" Value="OVR*(cIverPresump+cAlbenPresump)+PH*pSymptom*c_Screen_Symptomatic_After_Presumptive_Treatment+Opp*pSymptom*cScreenOpp"/>
                <Definition xmi:id="_6UiBm0O2EeaRieIIbkRQLg" Variable="InfDur" Value="DurRiskTrich"/>
                <Payoff xmi:id="_6UiBnEO2EeaRieIIcjRQLg" Set="1" Value="0"/>
                <Payoff xmi:id="_6UiBnUO2EeaRieIIcjRQLg" Set="2" Value="c_Screen_Symptomatic_After_Presumptive_Treatment"/>
                <Termination xmi:id="_6UiBnkO2EeaRieIIcjRQLg" Value="_STAGE = nstage" Comment="Default condition must be modified to correct rule for model."/>
              </Node>
              <Node xmi:id="_6UiBn0O2EeaRieIIcjRQLg" NameID="Node1268" Label="Treatment effective" NodeType="MarkovNode" AttachToCloneMaster="2" Node="">
                <Prob xmi:id="_6UiBoEO2EeaRieIIcjRQLg" Value="effAlbenTrich*EffOverseas"/>
                <Definition xmi:id="_6UiBoUO2EeaRieIIdiRQLg" Variable="cMarkovInit" Value="OVR*(cIverPresump+cAlbenPresump)+PH*pSymptom*c_Screen_Symptomatic_After_Presumptive_Treatment+Opp*pSymptom*cScreenOpp"/>
                <Payoff xmi:id="_6UiBokO2EeaRieIIdiRQLg" Set="1" Value="0"/>
                <Payoff xmi:id="_6UiBo0O2EeaRieIIdiRQLg" Set="2" Value="c_Screen_Symptomatic_After_Presumptive_Treatment"/>
                <Termination xmi:id="_6UiBpEO2EeaRieIIdiRQLg" Value="_STAGE = nstage" Comment="Default condition must be modified to correct rule for model."/>
              </Node>
              <Payoff xmi:id="_6UiBpUO2EeaRieIIdiRQLg" Set="1" Value="0"/>
              <Payoff xmi:id="_6UiBpkO2EeaRieIIehRQLg" Set="2" Value="cAlbenPresump"/>
            </Node>
            <Node xmi:id="_6UiBp0O2EeaRieIIehRQLg" NameID="Node1269" Label="No treatment or screening" NodeType="MarkovNode" AttachToCloneMaster="3" Node="">
              <Prob xmi:id="_6UiBqEO2EeaRieIIehRQLg" Value="#"/>
              <Definition xmi:id="_6UiBqUO2EeaRieIIehRQLg" Variable="cMarkovInit" Value="PH*pSymptom*c_Screen_Symptomatic_After_Presumptive_Treatment+Opp*pSymptom*cScreenOpp"/>
              <Definition xmi:id="_6UiBqkO2EeaRieIIehRQLg" Variable="InfDur" Value="DurRiskTrich"/>
              <Payoff xmi:id="_6UiBq0O2EeaRieIIfgRQLg" Set="1" Value="0"/>
              <Payoff xmi:id="_6UiBrEO2EeaRieIIfgRQLg" Set="2" Value="c_Screen_Symptomatic_After_Presumptive_Treatment"/>
              <Termination xmi:id="_6UiBrUO2EeaRieIIfgRQLg" Value="_STAGE = nstage" Comment="Default condition must be modified to correct rule for model."/>
            </Node>
          </Node>
          <Node xmi:id="_6UiBrkO2EeaRieIIfgRQLg" NameID="Node1002" Label="Strongy" NodeType="ChanceNode">
            <Prob xmi:id="_6UiBr0O2EeaRieIIfgRQLg" Value="pInfStrongy"/>
            <Node xmi:id="_6UiBsEO2EeaRieIIgfRQLg" NameID="Node1270" Label="Presumptive treat only" NodeType="ChanceNode">
              <Prob xmi:id="_6UiBsUO2EeaRieIIgfRQLg" Value="pTreatPresump"/>
              <Node xmi:id="_6UiBskO2EeaRieIIgfRQLg" NameID="Node1271" Label="Treatment ineffective" NodeType="MarkovNode" AttachToCloneMaster="4" Node="">
                <Prob xmi:id="_6UiBs0O2EeaRieIIgfRQLg" Value="#"/>
                <Definition xmi:id="_6UiBtEO2EeaRieIIgfRQLg" Variable="cMarkovInit" Value="OVR*(cIverPresump+cAlbenPresump)+PH*pSymptom*c_Screen_Symptomatic_After_Presumptive_Treatment+Opp*pSymptom*cScreenOpp"/>
                <Payoff xmi:id="_6UiBtUO2EeaRieIIheRQLg" Set="1" Value="0"/>
                <Payoff xmi:id="_6UiBtkO2EeaRieIIheRQLg" Set="2" Value="c_Screen_Symptomatic_After_Presumptive_Treatment"/>
                <Termination xmi:id="_6UiBt0O2EeaRieIIheRQLg" Value="_STAGE = nstage" Comment="Default condition must be modified to correct rule for model."/>
              </Node>
              <Node xmi:id="_6UiBuEO2EeaRieIIheRQLg" NameID="Node1272" Label="Treatment effective" NodeType="MarkovNode" AttachToCloneMaster="2" Node="">
                <Prob xmi:id="_6UiBuUO2EeaRieIIheRQLg" Value="effIver*EffOverseas"/>
                <Definition xmi:id="_6UiBukO2EeaRieIIidRQLg" Variable="cMarkovInit" Value="OVR*(cIverPresump+cAlbenPresump)+PH*pSymptom*c_Screen_Symptomatic_After_Presumptive_Treatment+Opp*pSymptom*cScreenOpp"/>
                <Payoff xmi:id="_6UiBu0O2EeaRieIIidRQLg" Set="1" Value="0"/>
                <Payoff xmi:id="_6UiBvEO2EeaRieIIidRQLg" Set="2" Value="c_Screen_Symptomatic_After_Presumptive_Treatment"/>
                <Termination xmi:id="_6UiBvUO2EeaRieIIidRQLg" Value="_STAGE = nstage" Comment="Default condition must be modified to correct rule for model."/>
              </Node>
              <Payoff xmi:id="_6UiBvkO2EeaRieIIidRQLg" Set="1" Value="0"/>
              <Payoff xmi:id="_6UiBv0O2EeaRieIIjcRQLg" Set="2" Value="cAlbenPresump"/>
            </Node>
            <Node xmi:id="_6UiBwEO2EeaRieIIjcRQLg" NameID="Node1273" Label="No treatment or screening" NodeType="MarkovNode" AttachToCloneMaster="4" Node="">
              <Prob xmi:id="_6UiBwUO2EeaRieIIjcRQLg" Value="#"/>
              <Definition xmi:id="_6UiBwkO2EeaRieIIjcRQLg" Variable="cMarkovInit" Value="PH*pSymptom*c_Screen_Symptomatic_After_Presumptive_Treatment+Opp*pSymptom*cScreenOpp"/>
              <Payoff xmi:id="_6UiBw0O2EeaRieIIjcRQLg" Set="1" Value="0"/>
              <Payoff xmi:id="_6UiBxEO2EeaRieIIkbRQLg" Set="2" Value="c_Screen_Symptomatic_After_Presumptive_Treatment"/>
              <Termination xmi:id="_6UiBxUO2EeaRieIIkbRQLg" Value="_STAGE = nstage" Comment="Default condition must be modified to correct rule for model."/>
            </Node>
          </Node>
        </Node>
      </Node>
      <Node xmi:id="_6UiBxkO2EeaRieIIkbRQLg" NameID="Node1072" Label="No prevention" NodeType="ChanceNode">
        <Prob xmi:id="_6UiBx0O2EeaRieIIkbRQLg" Value="pIOMTreat"/>
        <Node xmi:id="_6UiByEO2EeaRieIIkbRQLg" NameID="Node1073" Label="No infection" NodeType="MarkovNode" AttachToCloneMaster="2" Node="">
          <Prob xmi:id="_6UiByUO2EeaRieIIlaRQLg" Value="#"/>
          <Definition xmi:id="_6UiBykO2EeaRieIIlaRQLg" Variable="cMarkovInit" Value="0"/>
          <Payoff xmi:id="_6UiBy0O2EeaRieIIlaRQLg" Set="1" Value="0"/>
          <Payoff xmi:id="_6UiBzEO2EeaRieIIlaRQLg" Set="2" Value="0"/>
          <Termination xmi:id="_6UiBzUO2EeaRieIIlaRQLg" Value="_STAGE = nstage" Comment="Default condition must be modified to correct rule for model."/>
        </Node>
        <Node xmi:id="_6UiBzkO2EeaRieIImZRQLg" NameID="Node1076" Label="Hookworm" NodeType="MarkovNode" CloneMasterName="" AttachToCloneMaster="3" Node="">
          <Prob xmi:id="_6UiBz0O2EeaRieIImZRQLg" Value="pInfHookNoTreat"/>
          <Definition xmi:id="_6UiB0EO2EeaRieIImZRQLg" Variable="InfDur" Value="DurRiskHook"/>
          <Definition xmi:id="_6UiB0UO2EeaRieIImZRQLg" Variable="cMarkovInit" Value="0"/>
          <Termination xmi:id="_6UiB0kO2EeaRieIImZRQLg" Value="_STAGE = nstage" Comment="Default condition must be modified to correct rule for model."/>
        </Node>
        <Node xmi:id="_6UiB00O2EeaRieIInYRQLg" NameID="Node1085" Label="Ascaris" NodeType="MarkovNode" AttachToCloneMaster="3" Node="">
          <Prob xmi:id="_6UiB1EO2EeaRieIInYRQLg" Value="PInfAscarNoTreat"/>
          <Definition xmi:id="_6UiB1UO2EeaRieIInYRQLg" Variable="InfDur" Value="DurRiskAscar"/>
          <Definition xmi:id="_6UiB1kO2EeaRieIInYRQLg" Variable="cMarkovInit" Value="0"/>
          <Termination xmi:id="_6UiB10O2EeaRieIInYRQLg" Value="_STAGE = nstage" Comment="Default condition must be modified to correct rule for model."/>
        </Node>
        <Node xmi:id="_6UiB2EO2EeaRieIIoXRQLg" NameID="Node1094" Label="Trichuriia" NodeType="MarkovNode" AttachToCloneMaster="3" Node="">
          <Prob xmi:id="_6UiB2UO2EeaRieIIoXRQLg" Value="pInfTrichNoTreat"/>
          <Definition xmi:id="_6UiB2kO2EeaRieIIoXRQLg" Variable="InfDur" Value="DurRiskTrich"/>
          <Definition xmi:id="_6UiB20O2EeaRieIIoXRQLg" Variable="cMarkovInit" Value="0"/>
          <Termination xmi:id="_6UiB3EO2EeaRieIIoXRQLg" Value="_STAGE = nstage" Comment="Default condition must be modified to correct rule for model."/>
        </Node>
        <Node xmi:id="_6UiB3UO2EeaRieIIpWRQLg" NameID="Node1103" Label="Strongy" NodeType="MarkovNode" AttachToCloneMaster="4" Node="">
          <Prob xmi:id="_6UiB3kO2EeaRieIIpWRQLg" Value="pInfStrongy"/>
          <Definition xmi:id="_6UiB30O2EeaRieIIpWRQLg" Variable="cMarkovInit" Value="0"/>
          <Termination xmi:id="_6UiB4EO2EeaRieIIpWRQLg" Value="_STAGE = nstage" Comment="Default condition must be modified to correct rule for model."/>
        </Node>
      </Node>
      <Node xmi:id="_6UiB4UO2EeaRieIIpWRQLg" NameID="Node1277" Label="Domestic presumptive albendazole + ivermectin" NodeType="ChanceNode">
        <Node xmi:id="_6UiB4kO2EeaRieIIqVRQLg" NameID="Node1279" Label="IOM-treated refugees" NodeType="ChanceNode">
          <Prob xmi:id="_6UiB40O2EeaRieIIqVRQLg" Value="1"/>
          <Node xmi:id="_6UiB5EO2EeaRieIIqVRQLg" NameID="Node1280" Label="No infection" NodeType="ChanceNode">
            <Prob xmi:id="_6UiB5UO2EeaRieIIqVRQLg" Value="#"/>
            <Node xmi:id="_6UiB5kO2EeaRieIIqVRQLg" NameID="Node1281" Label="Presumptive treat received" NodeType="MarkovNode" AttachToCloneMaster="2">
              <Prob xmi:id="_6UiB50O2EeaRieIIrURQLg" Value="pDomPresump"/>
              <Definition xmi:id="_6UiB6EO2EeaRieIIrURQLg" Variable="cMarkovInit" Value="PH*cDomPresump" Comment=""/>
              <Payoff xmi:id="_6UiB6UO2EeaRieIIrURQLg" Set="1" Value="0"/>
              <Payoff xmi:id="_6UiB6kO2EeaRieIIrURQLg" Set="2" Value="cIverPresump+cAlbenPresump+c_Screen_Symptomatic_After_Presumptive_Treatment"/>
              <Termination xmi:id="_6UiB60O2EeaRieIIrURQLg" Value="_STAGE = nstage" Comment="Default condition must be modified to correct rule for model."/>
            </Node>
            <Node xmi:id="_6UiB7EO2EeaRieIIsTRQLg" NameID="Node1282" Label="No treatment or screening" NodeType="MarkovNode" AttachToCloneMaster="2" Node="">
              <Prob xmi:id="_6UiB7UO2EeaRieIIsTRQLg" Value="#"/>
              <Definition xmi:id="_6UiB7kO2EeaRieIIsTRQLg" Variable="cMarkovInit" Value="0" Comment=""/>
              <Payoff xmi:id="_6UiB70O2EeaRieIIsTRQLg" Set="1" Value="0"/>
              <Payoff xmi:id="_6UiB8EO2EeaRieIIsTRQLg" Set="2" Value="c_Screen_Symptomatic_After_Presumptive_Treatment"/>
              <Termination xmi:id="_6UiB8UO2EeaRieIItSRQLg" Value="_STAGE = nstage" Comment="Default condition must be modified to correct rule for model."/>
            </Node>
          </Node>
          <Node xmi:id="_6UiB8kO2EeaRieIItSRQLg" NameID="Node1283" Label="Hookworm" NodeType="ChanceNode" CloneMasterName="">
            <Prob xmi:id="_6UiB80O2EeaRieIItSRQLg" Value="pInfHookNoTreat"/>
            <Node xmi:id="_6UiB9EO2EeaRieIItSRQLg" NameID="Node1284" Label="Presumptive treat only" NodeType="ChanceNode">
              <Prob xmi:id="_6UiB9UO2EeaRieIItSRQLg" Value="pDomPresump"/>
              <Node xmi:id="_6UiB9kO2EeaRieIIuRRQLg" NameID="Node1285" Label="Treatment ineffective" NodeType="MarkovNode" AttachToCloneMaster="3" Node="">
                <Prob xmi:id="_6UiB90O2EeaRieIIuRRQLg" Value="#"/>
                <Definition xmi:id="_6UiB-EO2EeaRieIIuRRQLg" Variable="InfDur" Value="DurRiskHook"/>
                <Definition xmi:id="_6UiB-UO2EeaRieIIuRRQLg" Variable="cMarkovInit" Value="PH*cDomPresump" Comment=""/>
                <Payoff xmi:id="_6UiB-kO2EeaRieIIuRRQLg" Set="1" Value="0"/>
                <Payoff xmi:id="_6UiB-0O2EeaRieIIvQRQLg" Set="2" Value="c_Screen_Symptomatic_After_Presumptive_Treatment"/>
                <Termination xmi:id="_6UiB_EO2EeaRieIIvQRQLg" Value="_STAGE = nstage" Comment="Default condition must be modified to correct rule for model."/>
              </Node>
              <Node xmi:id="_6UiB_UO2EeaRieIIvQRQLg" NameID="Node1286" Label="Treatment effective" NodeType="MarkovNode" AttachToCloneMaster="2" Node="">
                <Prob xmi:id="_6UiB_kO2EeaRieIIvQRQLg" Value="effAlbenHook*EffOverseas"/>
                <Definition xmi:id="_6UiB_0O2EeaRieIIvQRQLg" Variable="cMarkovInit" Value="PH*cDomPresump" Comment=""/>
                <Payoff xmi:id="_6UiCAEO2EeaRieIIwPRQLg" Set="1" Value="0"/>
                <Payoff xmi:id="_6UiCAUO2EeaRieIIwPRQLg" Set="2" Value="c_Screen_Symptomatic_After_Presumptive_Treatment"/>
                <Termination xmi:id="_6UiCAkO2EeaRieIIwPRQLg" Value="_STAGE = nstage" Comment="Default condition must be modified to correct rule for model."/>
              </Node>
              <Payoff xmi:id="_6UiCA0O2EeaRieIIwPRQLg" Set="1" Value="0"/>
              <Payoff xmi:id="_6UiCBEO2EeaRieIIwPRQLg" Set="2" Value="cAlbenPresump"/>
            </Node>
            <Node xmi:id="_6UiCBUO2EeaRieIIxORQLg" NameID="Node1287" Label="No treatment or screening" NodeType="MarkovNode" AttachToCloneMaster="3" Node="">
              <Prob xmi:id="_6UiCBkO2EeaRieIIxORQLg" Value="#"/>
              <Definition xmi:id="_6UiCB0O2EeaRieIIxORQLg" Variable="InfDur" Value="DurRiskHook"/>
              <Definition xmi:id="_6UiCCEO2EeaRieIIxORQLg" Variable="cMarkovInit" Value="0" Comment=""/>
              <Payoff xmi:id="_6UiCCUO2EeaRieIIxORQLg" Set="1" Value="0"/>
              <Payoff xmi:id="_6UiCCkO2EeaRieIIyNRQLg" Set="2" Value="c_Screen_Symptomatic_After_Presumptive_Treatment"/>
              <Termination xmi:id="_6UiCC0O2EeaRieIIyNRQLg" Value="_STAGE = nstage" Comment="Default condition must be modified to correct rule for model."/>
            </Node>
          </Node>
          <Node xmi:id="_6UiCDEO2EeaRieIIyNRQLg" NameID="Node1288" Label="Ascaris" NodeType="ChanceNode">
            <Prob xmi:id="_6UiCDUO2EeaRieIIyNRQLg" Value="PInfAscarNoTreat"/>
            <Node xmi:id="_6UiCDkO2EeaRieIIyNRQLg" NameID="Node1289" Label="Presumptive treat only" NodeType="ChanceNode">
              <Prob xmi:id="_6UiCD0O2EeaRieIIzMRQLg" Value="pDomPresump"/>
              <Node xmi:id="_6UiCEEO2EeaRieIIzMRQLg" NameID="Node1290" Label="Treatment ineffective" NodeType="MarkovNode" AttachToCloneMaster="3" Node="">
                <Prob xmi:id="_6UiCEUO2EeaRieIIzMRQLg" Value="#"/>
                <Definition xmi:id="_6UiCEkO2EeaRieIIzMRQLg" Variable="InfDur" Value="DurRiskAscar"/>
                <Definition xmi:id="_6UiCE0O2EeaRieIIzMRQLg" Variable="cMarkovInit" Value="PH*cDomPresump" Comment=""/>
                <Payoff xmi:id="_6UiCFEO2EeaRieII0LRQLg" Set="1" Value="0"/>
                <Payoff xmi:id="_6UiCFUO2EeaRieII0LRQLg" Set="2" Value="c_Screen_Symptomatic_After_Presumptive_Treatment"/>
                <Termination xmi:id="_6UiCFkO2EeaRieII0LRQLg" Value="_STAGE = nstage" Comment="Default condition must be modified to correct rule for model."/>
              </Node>
              <Node xmi:id="_6UiCF0O2EeaRieII0LRQLg" NameID="Node1291" Label="Treatment effective" NodeType="MarkovNode" AttachToCloneMaster="2" Node="">
                <Prob xmi:id="_6UiCGEO2EeaRieII0LRQLg" Value="effAlbenAscar*EffOverseas"/>
                <Definition xmi:id="_6UiCGUO2EeaRieII1KRQLg" Variable="cMarkovInit" Value="PH*cDomPresump" Comment=""/>
                <Payoff xmi:id="_6UiCGkO2EeaRieII1KRQLg" Set="1" Value="0"/>
                <Payoff xmi:id="_6UiCG0O2EeaRieII1KRQLg" Set="2" Value="c_Screen_Symptomatic_After_Presumptive_Treatment"/>
                <Termination xmi:id="_6UiCHEO2EeaRieII1KRQLg" Value="_STAGE = nstage" Comment="Default condition must be modified to correct rule for model."/>
              </Node>
              <Payoff xmi:id="_6UiCHUO2EeaRieII1KRQLg" Set="1" Value="0"/>
              <Payoff xmi:id="_6UiCHkO2EeaRieII2JRQLg" Set="2" Value="cAlbenPresump"/>
            </Node>
            <Node xmi:id="_6UiCH0O2EeaRieII2JRQLg" NameID="Node1292" Label="No treatment or screening" NodeType="MarkovNode" AttachToCloneMaster="3" Node="">
              <Prob xmi:id="_6UiCIEO2EeaRieII2JRQLg" Value="#"/>
              <Definition xmi:id="_6UiCIUO2EeaRieII2JRQLg" Variable="InfDur" Value="DurRiskAscar"/>
              <Definition xmi:id="_6UiCIkO2EeaRieII2JRQLg" Variable="cMarkovInit" Value="0" Comment=""/>
              <Payoff xmi:id="_6UiCI0O2EeaRieII3IRQLg" Set="1" Value="0"/>
              <Payoff xmi:id="_6UiCJEO2EeaRieII3IRQLg" Set="2" Value="c_Screen_Symptomatic_After_Presumptive_Treatment"/>
              <Termination xmi:id="_6UiCJUO2EeaRieII3IRQLg" Value="_STAGE = nstage" Comment="Default condition must be modified to correct rule for model."/>
            </Node>
          </Node>
          <Node xmi:id="_6UiCJkO2EeaRieII3IRQLg" NameID="Node1293" Label="Trichuriia" NodeType="ChanceNode">
            <Prob xmi:id="_6UiCJ0O2EeaRieII3IRQLg" Value="pInfTrichNoTreat"/>
            <Node xmi:id="_6UiCKEO2EeaRieII4HRQLg" NameID="Node1294" Label="Presumptive treat only" NodeType="ChanceNode">
              <Prob xmi:id="_6UiCKUO2EeaRieII4HRQLg" Value="pDomPresump"/>
              <Node xmi:id="_6UiCKkO2EeaRieII4HRQLg" NameID="Node1295" Label="Treatment ineffective" NodeType="MarkovNode" AttachToCloneMaster="3" Node="">
                <Prob xmi:id="_6UiCK0O2EeaRieII4HRQLg" Value="#"/>
                <Definition xmi:id="_6UiCLEO2EeaRieII4HRQLg" Variable="InfDur" Value="DurRiskTrich"/>
                <Definition xmi:id="_6UiCLUO2EeaRieII5GRQLg" Variable="cMarkovInit" Value="PH*cDomPresump" Comment=""/>
                <Payoff xmi:id="_6UiCLkO2EeaRieII5GRQLg" Set="1" Value="0"/>
                <Payoff xmi:id="_6UiCL0O2EeaRieII5GRQLg" Set="2" Value="c_Screen_Symptomatic_After_Presumptive_Treatment"/>
                <Termination xmi:id="_6UiCMEO2EeaRieII5GRQLg" Value="_STAGE = nstage" Comment="Default condition must be modified to correct rule for model."/>
              </Node>
              <Node xmi:id="_6UiCMUO2EeaRieII5GRQLg" NameID="Node1296" Label="Treatment effective" NodeType="MarkovNode" AttachToCloneMaster="2" Node="">
                <Prob xmi:id="_6UiCMkO2EeaRieII6FRQLg" Value="effAlbenTrich*EffOverseas"/>
                <Definition xmi:id="_6UiCM0O2EeaRieII6FRQLg" Variable="cMarkovInit" Value="PH*cDomPresump" Comment=""/>
                <Payoff xmi:id="_6UiCNEO2EeaRieII6FRQLg" Set="1" Value="0"/>
                <Payoff xmi:id="_6UiCNUO2EeaRieII6FRQLg" Set="2" Value="c_Screen_Symptomatic_After_Presumptive_Treatment"/>
                <Termination xmi:id="_6UiCNkO2EeaRieII6FRQLg" Value="_STAGE = nstage" Comment="Default condition must be modified to correct rule for model."/>
              </Node>
              <Payoff xmi:id="_6UiCN0O2EeaRieII7ERQLg" Set="1" Value="0"/>
              <Payoff xmi:id="_6UiCOEO2EeaRieII7ERQLg" Set="2" Value="cAlbenPresump"/>
            </Node>
            <Node xmi:id="_6UiCOUO2EeaRieII7ERQLg" NameID="Node1297" Label="No treatment or screening" NodeType="MarkovNode" AttachToCloneMaster="3" Node="">
              <Prob xmi:id="_6UiCOkO2EeaRieII7ERQLg" Value="#"/>
              <Definition xmi:id="_6UiCO0O2EeaRieII7ERQLg" Variable="InfDur" Value="DurRiskTrich"/>
              <Definition xmi:id="_6UiCPEO2EeaRieII8DRQLg" Variable="cMarkovInit" Value="0" Comment=""/>
              <Payoff xmi:id="_6UiCPUO2EeaRieII8DRQLg" Set="1" Value="0"/>
              <Payoff xmi:id="_6UiCPkO2EeaRieII8DRQLg" Set="2" Value="c_Screen_Symptomatic_After_Presumptive_Treatment"/>
              <Termination xmi:id="_6UiCP0O2EeaRieII8DRQLg" Value="_STAGE = nstage" Comment="Default condition must be modified to correct rule for model."/>
            </Node>
          </Node>
          <Node xmi:id="_6UiCQEO2EeaRieII8DRQLg" NameID="Node1298" Label="Strongy" NodeType="ChanceNode">
            <Prob xmi:id="_6UiCQUO2EeaRieII9CRQLg" Value="pInfStrongy"/>
            <Node xmi:id="_6UiCQkO2EeaRieII9CRQLg" NameID="Node1299" Label="Presumptive treat only" NodeType="ChanceNode">
              <Prob xmi:id="_6UiCQ0O2EeaRieII9CRQLg" Value="pDomPresump"/>
              <Node xmi:id="_6UiCREO2EeaRieII9CRQLg" NameID="Node1300" Label="Treatment ineffective" NodeType="MarkovNode" AttachToCloneMaster="4" Node="">
                <Prob xmi:id="_6UiCRUO2EeaRieII9CRQLg" Value="#"/>
                <Definition xmi:id="_6UiCRkO2EeaRieII-BRQLg" Variable="cMarkovInit" Value="PH*cDomPresump" Comment=""/>
                <Payoff xmi:id="_6UiCR0O2EeaRieII-BRQLg" Set="1" Value="0"/>
                <Payoff xmi:id="_6UiCSEO2EeaRieII-BRQLg" Set="2" Value="c_Screen_Symptomatic_After_Presumptive_Treatment"/>
                <Termination xmi:id="_6UiCSUO2EeaRieII-BRQLg" Value="_STAGE = nstage" Comment="Default condition must be modified to correct rule for model."/>
              </Node>
              <Node xmi:id="_6UiCSkO2EeaRieII-BRQLg" NameID="Node1301" Label="Treatment effective" NodeType="MarkovNode" AttachToCloneMaster="2" Node="">
                <Prob xmi:id="_6UiCS0O2EeaRieII_ARQLg" Value="effIver*EffOverseas"/>
                <Definition xmi:id="_6UiCTEO2EeaRieII_ARQLg" Variable="cMarkovInit" Value="PH*cDomPresump" Comment=""/>
                <Payoff xmi:id="_6UiCTUO2EeaRieII_ARQLg" Set="1" Value="0"/>
                <Payoff xmi:id="_6UiCTkO2EeaRieII_ARQLg" Set="2" Value="c_Screen_Symptomatic_After_Presumptive_Treatment"/>
                <Termination xmi:id="_6UiCT0O2EeaRieII_ARQLg" Value="_STAGE = nstage" Comment="Default condition must be modified to correct rule for model."/>
              </Node>
              <Payoff xmi:id="_6UiCUEO2EeaRieIIA_RQLg" Set="1" Value="0"/>
              <Payoff xmi:id="_6UiCUUO2EeaRieIIA_RQLg" Set="2" Value="cAlbenPresump"/>
            </Node>
            <Node xmi:id="_6UiCUkO2EeaRieIIA_RQLg" NameID="Node1302" Label="No treatment or screening" NodeType="MarkovNode" AttachToCloneMaster="4" Node="">
              <Prob xmi:id="_6UiCU0O2EeaRieIIA_RQLg" Value="#"/>
              <Definition xmi:id="_6UiCVEO2EeaRieIIA_RQLg" Variable="cMarkovInit" Value="0" Comment=""/>
              <Payoff xmi:id="_6UiCVUO2EeaRieIIB-RQLg" Set="1" Value="0"/>
              <Payoff xmi:id="_6UiCVkO2EeaRieIIB-RQLg" Set="2" Value="c_Screen_Symptomatic_After_Presumptive_Treatment"/>
              <Termination xmi:id="_6UiCV0O2EeaRieIIB-RQLg" Value="_STAGE = nstage" Comment="Default condition must be modified to correct rule for model."/>
            </Node>
          </Node>
        </Node>
      </Node>
      <Node xmi:id="_6UiCWEO2EeaRieIIB-RQLg" NameID="Node1303" Label="Domestic Presumptive albendazole + screen/treat strongy" NodeType="ChanceNode">
        <Node xmi:id="_6UiCWUO2EeaRieIIB-RQLg" NameID="Node1304" Label="IOM-treated population" NodeType="ChanceNode">
          <Prob xmi:id="_6UiCWkO2EeaRieIIC9RQLg" Value="1"/>
          <Node xmi:id="_6UiCW0O2EeaRieIIC9RQLg" NameID="Node1305" Label="No infection" NodeType="ChanceNode">
            <Prob xmi:id="_6UiCXEO2EeaRieIIC9RQLg" Value="#"/>
            <Node xmi:id="_6UiCXUO2EeaRieIIC9RQLg" NameID="Node1306" Label="Receive treatment and screening" NodeType="ChanceNode">
              <Prob xmi:id="_6UiCXkO2EeaRieIIC9RQLg" Value="pFollow"/>
              <Node xmi:id="_6UiCX0O2EeaRieIID8RQLg" NameID="Node1307" Label="True negative strongy" NodeType="MarkovNode" AttachToCloneMaster="2">
                <Prob xmi:id="_6UiCYEO2EeaRieIID8RQLg" Value="pSpecStrongy"/>
                <Definition xmi:id="_6UiCYUO2EeaRieIID8RQLg" Variable="cMarkovInit" Value="PH*(cDomAlben+cScreenStrongy)+Opp*(cOppStrongyScreen)"/>
                <Termination xmi:id="_6UiCYkO2EeaRieIID8RQLg" Value="_STAGE = nstage" Comment="Default condition must be modified to correct rule for model."/>
              </Node>
              <Node xmi:id="_6UiCY0O2EeaRieIID8RQLg" NameID="Node1308" Label="False positive strongy" NodeType="MarkovNode" AttachToCloneMaster="2">
                <Prob xmi:id="_6UiCZEO2EeaRieIIE7RQLg" Value="#"/>
                <Definition xmi:id="_6UiCZUO2EeaRieIIE7RQLg" Variable="cMarkovInit" Value="PH*(cDomAlben+cScreenStrongy+cScreenTreatIver)+Opp*(cOppStrongyScreen)"/>
                <Termination xmi:id="_6UiCZkO2EeaRieIIE7RQLg" Value="_STAGE = nstage" Comment="Default condition must be modified to correct rule for model."/>
              </Node>
            </Node>
            <Node xmi:id="_6UiCZ0O2EeaRieIIE7RQLg" NameID="Node1313" Label="No treatment or screening" NodeType="MarkovNode" AttachToCloneMaster="2" Node="">
              <Prob xmi:id="_6UiCaEO2EeaRieIIE7RQLg" Value="#"/>
              <Definition xmi:id="_6UiCaUO2EeaRieIIF6RQLg" Variable="cMarkovInit" Value="0" Comment=""/>
              <Payoff xmi:id="_6UiCakO2EeaRieIIF6RQLg" Set="1" Value="0"/>
              <Payoff xmi:id="_6UiCa0O2EeaRieIIF6RQLg" Set="2" Value="c_Screen_Symptomatic_After_Presumptive_Treatment"/>
              <Termination xmi:id="_6UiCbEO2EeaRieIIF6RQLg" Value="_STAGE = nstage" Comment="Default condition must be modified to correct rule for model."/>
            </Node>
            <Payoff xmi:id="_6UiCbUO2EeaRieIIF6RQLg" Set="1" Value="0"/>
            <Payoff xmi:id="_6UiCbkO2EeaRieIIG5RQLg" Set="2" Value="0"/>
          </Node>
          <Node xmi:id="_6UiCb0O2EeaRieIIG5RQLg" NameID="Node1314" Label="Hookworm" NodeType="ChanceNode">
            <Prob xmi:id="_6UiCcEO2EeaRieIIG5RQLg" Value="pInfHookNoTreat"/>
            <Node xmi:id="_6UiCcUO2EeaRieIIG5RQLg" NameID="Node1315" Label="Receive treatment and screening" NodeType="ChanceNode">
              <Prob xmi:id="_6UiCckO2EeaRieIIG5RQLg" Value="pFollow"/>
              <Node xmi:id="_6UiCc0O2EeaRieIIH4RQLg" NameID="Node1316" Label="True negative strongy" NodeType="ChanceNode">
                <Prob xmi:id="_6UiCdEO2EeaRieIIH4RQLg" Value="pSpecStrongy"/>
                <Node xmi:id="_6UiCdUO2EeaRieIIH4RQLg" NameID="Node1317" Label="Ineffective, still infected" NodeType="MarkovNode" AttachToCloneMaster="3">
                  <Prob xmi:id="_6UiCdkO2EeaRieIIH4RQLg" Value="#"/>
                  <Definition xmi:id="_6UiCd0O2EeaRieIIH4RQLg" Variable="InfDur" Value="DurRiskHook"/>
                  <Definition xmi:id="_6UiCeEO2EeaRieIII3RQLg" Variable="cMarkovInit" Value="PH*(cDomAlben+cScreenStrongy)+Opp*(cOppStrongyScreen)" Comment=""/>
                  <Termination xmi:id="_6UiCeUO2EeaRieIII3RQLg" Value="nstage" Comment="Default condition must be modified to correct rule for model."/>
                </Node>
                <Node xmi:id="_6UiCekO2EeaRieIII3RQLg" NameID="Node1318" Label="Effective, infection cleared" NodeType="MarkovNode" AttachToCloneMaster="2">
                  <Prob xmi:id="_6UiCe0O2EeaRieIII3RQLg" Value="effAlbenHook*EffOverseas"/>
                  <Definition xmi:id="_6UiCfEO2EeaRieIII3RQLg" Variable="cMarkovInit" Value="PH*(cDomAlben+cScreenStrongy)+Opp*(cOppStrongyScreen)" Comment=""/>
                  <Termination xmi:id="_6UiCfUO2EeaRieIIJ2RQLg" Value="nstage" Comment="Default condition must be modified to correct rule for model."/>
                </Node>
                <Payoff xmi:id="_6UiCfkO2EeaRieIIJ2RQLg" Set="1" Value="0"/>
                <Payoff xmi:id="_6UiCf0O2EeaRieIIJ2RQLg" Set="2" Value="cAlbenPresump+cScreenStrongy"/>
              </Node>
              <Node xmi:id="_6UiCgEO2EeaRieIIJ2RQLg" NameID="Node1319" Label="False positive strongy" NodeType="ChanceNode">
                <Prob xmi:id="_6UiCgUO2EeaRieIIJ2RQLg" Value="#"/>
                <Node xmi:id="_6UiCgkO2EeaRieIIK1RQLg" NameID="Node1320" Label="Ineffective, still infected" NodeType="MarkovNode" AttachToCloneMaster="3">
                  <Prob xmi:id="_6UiCg0O2EeaRieIIK1RQLg" Value="#"/>
                  <Definition xmi:id="_6UiChEO2EeaRieIIK1RQLg" Variable="InfDur" Value="DurRiskHook"/>
                  <Definition xmi:id="_6UiChUO2EeaRieIIK1RQLg" Variable="cMarkovInit" Value="PH*(cDomAlben+cScreenStrongy+cScreenTreatIver)+Opp*(cOppStrongyScreen)"/>
                  <Termination xmi:id="_6UiChkO2EeaRieIIK1RQLg" Value="nstage" Comment="Default condition must be modified to correct rule for model."/>
                </Node>
                <Node xmi:id="_6UiCh0O2EeaRieIIL0RQLg" NameID="Node1321" Label="Effective, infection cleared" NodeType="MarkovNode" AttachToCloneMaster="2">
                  <Prob xmi:id="_6UiCiEO2EeaRieIIL0RQLg" Value="effAlbenHook*EffOverseas"/>
                  <Definition xmi:id="_6UiCiUO2EeaRieIIL0RQLg" Variable="cMarkovInit" Value="PH*(cDomAlben+cScreenStrongy+cScreenTreatIver)+Opp*(cOppStrongyScreen)"/>
                  <Termination xmi:id="_6UiCikO2EeaRieIIL0RQLg" Value="nstage" Comment="Default condition must be modified to correct rule for model."/>
                </Node>
                <Payoff xmi:id="_6UiCi0O2EeaRieIIL0RQLg" Set="1" Value="0"/>
                <Payoff xmi:id="_6UiCjEO2EeaRieIIMzRQLg" Set="2" Value="cAlbenPresump+cScreenStrongy+cScreenTreatIver"/>
              </Node>
              <Payoff xmi:id="_6UiCjUO2EeaRieIIMzRQLg" Set="1" Value="0"/>
              <Payoff xmi:id="_6UiCjkO2EeaRieIIMzRQLg" Set="2" Value="cAlbenPresump+cScreenStrongy"/>
            </Node>
            <Node xmi:id="_6UiCj0O2EeaRieIIMzRQLg" NameID="Node1325" Label="No treatment or screening" NodeType="MarkovNode" AttachToCloneMaster="3">
              <Prob xmi:id="_6UiCkEO2EeaRieIIMzRQLg" Value="#"/>
              <Definition xmi:id="_6UiCkUO2EeaRieIINyRQLg" Variable="InfDur" Value="DurRiskHook"/>
              <Definition xmi:id="_6UiCkkO2EeaRieIINyRQLg" Variable="cMarkovInit" Value="0" Comment=""/>
              <Termination xmi:id="_6UiCk0O2EeaRieIINyRQLg" Value="nstage" Comment="Default condition must be modified to correct rule for model."/>
            </Node>
          </Node>
          <Node xmi:id="_6UiClEO2EeaRieIINyRQLg" NameID="Node1329" Label="Ascaris" NodeType="ChanceNode">
            <Prob xmi:id="_6UiClUO2EeaRieIINyRQLg" Value="PInfAscarNoTreat"/>
            <Node xmi:id="_6UiClkO2EeaRieIIOxRQLg" NameID="Node1330" Label="Receive treatment and screening" NodeType="ChanceNode">
              <Prob xmi:id="_6UiCl0O2EeaRieIIOxRQLg" Value="pFollow"/>
              <Node xmi:id="_6UiCmEO2EeaRieIIOxRQLg" NameID="Node1331" Label="True negative strongy" NodeType="ChanceNode">
                <Prob xmi:id="_6UiCmUO2EeaRieIIOxRQLg" Value="pSpecStrongy"/>
                <Node xmi:id="_6UiCmkO2EeaRieIIOxRQLg" NameID="Node1332" Label="Ineffective, still infected" NodeType="MarkovNode" AttachToCloneMaster="3">
                  <Prob xmi:id="_6UiCm0O2EeaRieIIPwRQLg" Value="#"/>
                  <Definition xmi:id="_6UiCnEO2EeaRieIIPwRQLg" Variable="InfDur" Value="DurRiskAscar"/>
                  <Definition xmi:id="_6UiCnUO2EeaRieIIPwRQLg" Variable="cMarkovInit" Value="PH*(cDomAlben+cScreenStrongy)+Opp*(cOppStrongyScreen)"/>
                  <Termination xmi:id="_6UiCnkO2EeaRieIIPwRQLg" Value="nstage" Comment="Default condition must be modified to correct rule for model."/>
                </Node>
                <Node xmi:id="_6UiCn0O2EeaRieIIPwRQLg" NameID="Node1333" Label="Effective, infection cleared" NodeType="MarkovNode" AttachToCloneMaster="2">
                  <Prob xmi:id="_6UiCoEO2EeaRieIIQvRQLg" Value="effAlbenAscar*EffOverseas"/>
                  <Definition xmi:id="_6UiCoUO2EeaRieIIQvRQLg" Variable="cMarkovInit" Value="PH*(cDomAlben+cScreenStrongy)+Opp*(cOppStrongyScreen)"/>
                  <Termination xmi:id="_6UiCokO2EeaRieIIQvRQLg" Value="nstage" Comment="Default condition must be modified to correct rule for model."/>
                </Node>
                <Payoff xmi:id="_6UiCo0O2EeaRieIIQvRQLg" Set="1" Value="0"/>
                <Payoff xmi:id="_6UiCpEO2EeaRieIIQvRQLg" Set="2" Value="cAlbenPresump+cScreenStrongy"/>
              </Node>
              <Node xmi:id="_6UiCpUO2EeaRieIIRuRQLg" NameID="Node1334" Label="False positive strongy" NodeType="ChanceNode">
                <Prob xmi:id="_6UiCpkO2EeaRieIIRuRQLg" Value="#"/>
                <Node xmi:id="_6UiCp0O2EeaRieIIRuRQLg" NameID="Node1335" Label="Ineffective, still infected" NodeType="MarkovNode" AttachToCloneMaster="3">
                  <Prob xmi:id="_6UiCqEO2EeaRieIIRuRQLg" Value="#"/>
                  <Definition xmi:id="_6UiCqUO2EeaRieIIRuRQLg" Variable="InfDur" Value="DurRiskAscar"/>
                  <Definition xmi:id="_6UiCqkO2EeaRieIIStRQLg" Variable="cMarkovInit" Value="PH*(cDomAlben+cScreenStrongy+cScreenTreatIver)+Opp*(cOppStrongyScreen)" Comment=""/>
                  <Termination xmi:id="_6UiCq0O2EeaRieIIStRQLg" Value="nstage" Comment="Default condition must be modified to correct rule for model."/>
                </Node>
                <Node xmi:id="_6UiCrEO2EeaRieIIStRQLg" NameID="Node1336" Label="Effective, infection cleared" NodeType="MarkovNode" AttachToCloneMaster="2">
                  <Prob xmi:id="_6UiCrUO2EeaRieIIStRQLg" Value="effAlbenAscar*EffOverseas"/>
                  <Definition xmi:id="_6UiCrkO2EeaRieIIStRQLg" Variable="cMarkovInit" Value="PH*(cDomAlben+cScreenStrongy+cScreenTreatIver)+Opp*(cOppStrongyScreen)"/>
                  <Termination xmi:id="_6UiCr0O2EeaRieIITsRQLg" Value="nstage" Comment="Default condition must be modified to correct rule for model."/>
                </Node>
                <Payoff xmi:id="_6UiCsEO2EeaRieIITsRQLg" Set="1" Value="0"/>
                <Payoff xmi:id="_6UiCsUO2EeaRieIITsRQLg" Set="2" Value="cAlbenPresump+cScreenStrongy+cScreenTreatIver"/>
              </Node>
              <Payoff xmi:id="_6UiCskO2EeaRieIITsRQLg" Set="1" Value="0"/>
              <Payoff xmi:id="_6UiCs0O2EeaRieIITsRQLg" Set="2" Value="cAlbenPresump+cScreenStrongy"/>
            </Node>
            <Node xmi:id="_6UiCtEO2EeaRieIIUrRQLg" NameID="Node1340" Label="No treatment or screening" NodeType="MarkovNode" AttachToCloneMaster="3">
              <Prob xmi:id="_6UiCtUO2EeaRieIIUrRQLg" Value="#"/>
              <Definition xmi:id="_6UiCtkO2EeaRieIIUrRQLg" Variable="InfDur" Value="DurRiskAscar"/>
              <Definition xmi:id="_6UiCt0O2EeaRieIIUrRQLg" Variable="cMarkovInit" Value="0" Comment=""/>
              <Termination xmi:id="_6UiCuEO2EeaRieIIUrRQLg" Value="nstage" Comment="Default condition must be modified to correct rule for model."/>
            </Node>
          </Node>
          <Node xmi:id="_6UiCuUO2EeaRieIIVqRQLg" NameID="Node1344" Label="Trichuris" NodeType="ChanceNode">
            <Prob xmi:id="_6UiCukO2EeaRieIIVqRQLg" Value="pInfTrichNoTreat"/>
            <Node xmi:id="_6UiCu0O2EeaRieIIVqRQLg" NameID="Node1345" Label="Receive treatment and screening" NodeType="ChanceNode">
              <Prob xmi:id="_6UiCvEO2EeaRieIIVqRQLg" Value="pFollow"/>
              <Node xmi:id="_6UiCvUO2EeaRieIIVqRQLg" NameID="Node1346" Label="True negative strongy" NodeType="ChanceNode">
                <Prob xmi:id="_6UiCvkO2EeaRieIIWpRQLg" Value="pSpecStrongy"/>
                <Node xmi:id="_6UiCv0O2EeaRieIIWpRQLg" NameID="Node1347" Label="Ineffective, still infected" NodeType="MarkovNode" AttachToCloneMaster="3">
                  <Prob xmi:id="_6UiCwEO2EeaRieIIWpRQLg" Value="#"/>
                  <Definition xmi:id="_6UiCwUO2EeaRieIIWpRQLg" Variable="InfDur" Value="DurRiskTrich"/>
                  <Definition xmi:id="_6UiCwkO2EeaRieIIWpRQLg" Variable="cMarkovInit" Value="PH*(cDomAlben+cScreenStrongy)+Opp*(cOppStrongyScreen)"/>
                  <Termination xmi:id="_6UiCw0O2EeaRieIIXoRQLg" Value="nstage" Comment="Default condition must be modified to correct rule for model."/>
                </Node>
                <Node xmi:id="_6UiCxEO2EeaRieIIXoRQLg" NameID="Node1348" Label="Effective, infection cleared" NodeType="MarkovNode" AttachToCloneMaster="2">
                  <Prob xmi:id="_6UiCxUO2EeaRieIIXoRQLg" Value="effAlbenTrich*EffOverseas"/>
                  <Definition xmi:id="_6UiCxkO2EeaRieIIXoRQLg" Variable="cMarkovInit" Value="PH*(cDomAlben+cScreenStrongy)+Opp*(cOppStrongyScreen)"/>
                  <Termination xmi:id="_6UiCx0O2EeaRieIIXoRQLg" Value="nstage" Comment="Default condition must be modified to correct rule for model."/>
                </Node>
                <Payoff xmi:id="_6UiCyEO2EeaRieIIYnRQLg" Set="1" Value="0"/>
                <Payoff xmi:id="_6UiCyUO2EeaRieIIYnRQLg" Set="2" Value="cAlbenPresump+cScreenStrongy"/>
              </Node>
              <Node xmi:id="_6UiCykO2EeaRieIIYnRQLg" NameID="Node1349" Label="False positive strongy" NodeType="ChanceNode">
                <Prob xmi:id="_6UiCy0O2EeaRieIIYnRQLg" Value="#"/>
                <Node xmi:id="_6UiCzEO2EeaRieIIYnRQLg" NameID="Node1350" Label="Ineffective, still infected" NodeType="MarkovNode" AttachToCloneMaster="3">
                  <Prob xmi:id="_6UiCzUO2EeaRieIIZmRQLg" Value="#"/>
                  <Definition xmi:id="_6UiCzkO2EeaRieIIZmRQLg" Variable="InfDur" Value="DurRiskTrich"/>
                  <Definition xmi:id="_6UiCz0O2EeaRieIIZmRQLg" Variable="cMarkovInit" Value="PH*(cDomAlben+cScreenStrongy+cScreenTreatIver)+Opp*(cOppStrongyScreen)"/>
                  <Termination xmi:id="_6UiC0EO2EeaRieIIZmRQLg" Value="nstage" Comment="Default condition must be modified to correct rule for model."/>
                </Node>
                <Node xmi:id="_6UiC0UO2EeaRieIIZmRQLg" NameID="Node1351" Label="Effective, infection cleared" NodeType="MarkovNode" AttachToCloneMaster="2">
                  <Prob xmi:id="_6UiC0kO2EeaRieIIalRQLg" Value="effAlbenTrich*EffOverseas"/>
                  <Definition xmi:id="_6UiC00O2EeaRieIIalRQLg" Variable="cMarkovInit" Value="PH*(cDomAlben+cScreenStrongy+cScreenTreatIver)+Opp*(cOppStrongyScreen)" Comment=""/>
                  <Termination xmi:id="_6UiC1EO2EeaRieIIalRQLg" Value="nstage" Comment="Default condition must be modified to correct rule for model."/>
                </Node>
                <Payoff xmi:id="_6UiC1UO2EeaRieIIalRQLg" Set="1" Value="0"/>
                <Payoff xmi:id="_6UiC1kO2EeaRieIIalRQLg" Set="2" Value="cAlbenPresump+cScreenStrongy+cScreenTreatIver"/>
              </Node>
              <Payoff xmi:id="_6UiC10O2EeaRieIIbkRQLg" Set="1" Value="0"/>
              <Payoff xmi:id="_6UiC2EO2EeaRieIIbkRQLg" Set="2" Value="cAlbenPresump+cScreenStrongy"/>
            </Node>
            <Node xmi:id="_6UiC2UO2EeaRieIIbkRQLg" NameID="Node1355" Label="No treatment or screening" NodeType="MarkovNode" AttachToCloneMaster="3">
              <Prob xmi:id="_6UiC2kO2EeaRieIIbkRQLg" Value="#"/>
              <Definition xmi:id="_6UiC20O2EeaRieIIbkRQLg" Variable="InfDur" Value="DurRiskTrich"/>
              <Definition xmi:id="_6UiC3EO2EeaRieIIcjRQLg" Variable="cMarkovInit" Value="0" Comment=""/>
              <Termination xmi:id="_6UiC3UO2EeaRieIIcjRQLg" Value="nstage" Comment="Default condition must be modified to correct rule for model."/>
            </Node>
          </Node>
          <Node xmi:id="_6UiC3kO2EeaRieIIcjRQLg" NameID="Node1359" Label="Strongy" NodeType="ChanceNode">
            <Prob xmi:id="_6UiC30O2EeaRieIIcjRQLg" Value="pInfStrongy"/>
            <Node xmi:id="_6UiC4EO2EeaRieIIcjRQLg" NameID="Node1360" Label="Follow-up testing" NodeType="ChanceNode">
              <Prob xmi:id="_6UiC4UO2EeaRieIIdiRQLg" Value="pFollow"/>
              <Node xmi:id="_6UiC4kO2EeaRieIIdiRQLg" NameID="Node1361" Label="True positive" NodeType="ChanceNode">
                <Prob xmi:id="_6UiC40O2EeaRieIIdiRQLg" Value="pSensitivityStrongy"/>
                <Node xmi:id="_6UiC5EO2EeaRieIIdiRQLg" NameID="Node1362" Label="Treatment failure" NodeType="MarkovNode" CloneMasterName="" AttachToCloneMaster="4" Node="">
                  <Prob xmi:id="_6UiC5UO2EeaRieIIdiRQLg" Value="#"/>
                  <Definition xmi:id="_6UiC5kO2EeaRieIIehRQLg" Variable="cMarkovInit" Value="PH*(cDomAlben+cScreenStrongy+cScreenTreatIver)+Opp*(cOppStrongyScreen)"/>
                  <Termination xmi:id="_6UiC50O2EeaRieIIehRQLg" Set="1" Value="_STAGE = 120" Comment="Default condition must be modified to correct rule for model."/>
                  <Termination xmi:id="_6UiC6EO2EeaRieIIehRQLg" Value="_STAGE = nstage" Comment="Default condition must be modified to correct rule for model."/>
                </Node>
                <Node xmi:id="_6UiC6UO2EeaRieIIehRQLg" NameID="Node1363" Label="Treatment success" NodeType="MarkovNode" AttachToCloneMaster="2">
                  <Prob xmi:id="_6UiC6kO2EeaRieIIehRQLg" Value="effIver"/>
                  <Definition xmi:id="_6UiC60O2EeaRieIIfgRQLg" Variable="cMarkovInit" Value="PH*(cDomAlben+cScreenStrongy+cScreenTreatIver)+Opp*(cOppStrongyScreen)"/>
                  <Payoff xmi:id="_6UiC7EO2EeaRieIIfgRQLg" Set="1" Value="0"/>
                  <Payoff xmi:id="_6UiC7UO2EeaRieIIfgRQLg" Set="2" Value="cScreenStrongy+cScreenTreatIver+cScreenTreatOpp/2+cAlbenPresump*pTreatPresump+c_Screen_Symptomatic_After_Presumptive_Treatment"/>
                  <Termination xmi:id="_6UiC7kO2EeaRieIIfgRQLg" Value="_STAGE = nstage" Comment="Default condition must be modified to correct rule for model."/>
                </Node>
              </Node>
              <Node xmi:id="_6UiC70O2EeaRieIIfgRQLg" NameID="Node1364" Label="False negative" NodeType="MarkovNode" CloneMasterName="" AttachToCloneMaster="4" Node="">
                <Prob xmi:id="_6UiC8EO2EeaRieIIgfRQLg" Value="#"/>
                <Definition xmi:id="_6UiC8UO2EeaRieIIgfRQLg" Variable="cMarkovInit" Value="PH*(cDomAlben+cScreenStrongy)+Opp*(cOppStrongyScreen)"/>
                <Termination xmi:id="_6UiC8kO2EeaRieIIgfRQLg" Set="1" Value="_STAGE = 120" Comment="Default condition must be modified to correct rule for model."/>
                <Termination xmi:id="_6UiC80O2EeaRieIIgfRQLg" Value="_STAGE = nstage" Comment="Default condition must be modified to correct rule for model."/>
              </Node>
            </Node>
            <Node xmi:id="_6UiC9EO2EeaRieIIgfRQLg" NameID="Node1365" Label="Do not follow-up" NodeType="MarkovNode" AttachToCloneMaster="4">
              <Prob xmi:id="_6UiC9UO2EeaRieIIheRQLg" Value="#"/>
              <Definition xmi:id="_6UiC9kO2EeaRieIIheRQLg" Variable="cMarkovInit" Value="0" Comment=""/>
              <Termination xmi:id="_6UiC90O2EeaRieIIheRQLg" Value="_STAGE = nstage" Comment="Default condition must be modified to correct rule for model."/>
            </Node>
          </Node>
        </Node>
      </Node>
    </Node>
    <Distribution xmi:id="_6UiC-EO2EeaRieIIheRQLg" NameID="P_Strongy" Label="Strongyloides prevalence" Comment="" Index="1" Type="Beta">
      <Parameter xmi:id="_6UiC-UO2EeaRieIIheRQLg" Name="subtype" Value="2"/>
      <Parameter xmi:id="_6UiC-kO2EeaRieIIidRQLg" Name="alpha" Value="((0.2^2)*(1-0.2)/(.047^2))"/>
      <Parameter xmi:id="_6UiC-0O2EeaRieIIidRQLg" Name="beta" Value="(0.2*(1-0.2)/(.047^2))-((0.2^2)*(1-0.2)/(.047^2))"/>
    </Distribution>
    <Distribution xmi:id="_6UiC_EO2EeaRieIIidRQLg" NameID="P_Hook" Label="prevalence dist for hookworm" Comment="" Index="2" Type="Uniform">
      <Parameter xmi:id="_6UiC_UO2EeaRieIIidRQLg" Name="subtype" Value="2"/>
      <Parameter xmi:id="_6UiC_kO2EeaRieIIidRQLg" Name="low" Value=".028"/>
      <Parameter xmi:id="_6UiC_0O2EeaRieIIjcRQLg" Name="high" Value="0.11"/>
    </Distribution>
    <Distribution xmi:id="_6UiDAEO2EeaRieIIjcRQLg" NameID="P_Trich" Label="" Comment="" Index="3" Type="Uniform">
      <Parameter xmi:id="_6UiDAUO2EeaRieIIjcRQLg" Name="subtype" Value="2"/>
      <Parameter xmi:id="_6UiDAkO2EeaRieIIjcRQLg" Name="low" Value=".0056"/>
      <Parameter xmi:id="_6UiDA0O2EeaRieIIjcRQLg" Name="high" Value=".015"/>
    </Distribution>
    <Distribution xmi:id="_6UiDBEO2EeaRieIIkbRQLg" NameID="P_Ascar" Label="" Comment="" Index="4" Type="Uniform">
      <Parameter xmi:id="_6UiDBUO2EeaRieIIkbRQLg" Name="subtype" Value="2"/>
      <Parameter xmi:id="_6UiDBkO2EeaRieIIkbRQLg" Name="low" Value=".0084"/>
      <Parameter xmi:id="_6UiDB0O2EeaRieIIkbRQLg" Name="high" Value=".017"/>
    </Distribution>
    <Distribution xmi:id="_6UiDCEO2EeaRieIIkbRQLg" NameID="Eff_Hook" Label="Efficacy of albendazole against hookworm" Comment="" Index="5" Type="Beta">
      <Parameter xmi:id="_6UiDCUO2EeaRieIIlaRQLg" Name="subtype" Value="2"/>
      <Parameter xmi:id="_6UiDCkO2EeaRieIIlaRQLg" Name="alpha" Value="((.755^2)*(1-.755)/(.035^2))"/>
      <Parameter xmi:id="_6UiDC0O2EeaRieIIlaRQLg" Name="beta" Value="(.755*(1-.755)/(.035^2))-((.755^2)*(1-.755)/(.035^2))"/>
    </Distribution>
    <Distribution xmi:id="_6UiDDEO2EeaRieIIlaRQLg" NameID="Eff_Trich" Label="" Comment="" Index="6" Type="Beta">
      <Parameter xmi:id="_6UiDDUO2EeaRieIIlaRQLg" Name="subtype" Value="2"/>
      <Parameter xmi:id="_6UiDDkO2EeaRieIImZRQLg" Name="alpha" Value="((.355^2)*(1-.355)/(.075^2))"/>
      <Parameter xmi:id="_6UiDD0O2EeaRieIImZRQLg" Name="beta" Value="(.355*(1-.355)/(.075^2))-((.355^2)*(1-.355)/(.075^2))"/>
    </Distribution>
    <Distribution xmi:id="_6UiDEEO2EeaRieIImZRQLg" NameID="Eff_Ascar" Label="" Comment="" Index="7" Type="Beta">
      <Parameter xmi:id="_6UiDEUO2EeaRieIImZRQLg" Name="subtype" Value="2"/>
      <Parameter xmi:id="_6UiDEkO2EeaRieIImZRQLg" Name="alpha" Value="((.89^2)*(1-.89)/(.01^2))"/>
      <Parameter xmi:id="_6UiDE0O2EeaRieIInYRQLg" Name="beta" Value="(.89*(1-.89)/(.01^2))-((.89^2)*(1-.89)/(.01^2))"/>
    </Distribution>
    <Distribution xmi:id="_6UiDFEO2EeaRieIInYRQLg" NameID="Eff_Iver" Label="" Comment="" Index="8" Type="Beta">
      <Parameter xmi:id="_6UiDFUO2EeaRieIInYRQLg" Name="subtype" Value="2"/>
      <Parameter xmi:id="_6UiDFkO2EeaRieIInYRQLg" Name="alpha" Value="((.86^2)*(1-.86)/(.07^2))"/>
      <Parameter xmi:id="_6UiDF0O2EeaRieIInYRQLg" Name="beta" Value="(.86*(1-.86)/(.07^2))-((.86^2)*(1-.86)/(.07^2))"/>
    </Distribution>
    <Distribution xmi:id="_6UiDGEO2EeaRieIIoXRQLg" NameID="Sens_Str" Label="Sensitivity of strongy serology" Comment="" Index="9" Type="Beta">
      <Parameter xmi:id="_6UiDGUO2EeaRieIIoXRQLg" Name="subtype" Value="2"/>
      <Parameter xmi:id="_6UiDGkO2EeaRieIIoXRQLg" Name="alpha" Value="((.91^2)*(1-.91)/(.005^2))"/>
      <Parameter xmi:id="_6UiDG0O2EeaRieIIoXRQLg" Name="beta" Value="(.91*(1-.91)/(.005^2))-((.91^2)*(1-.91)/(.005^2))"/>
    </Distribution>
    <Distribution xmi:id="_6UiDHEO2EeaRieIIoXRQLg" NameID="Sens_Hook" Label="" Comment="" Index="10" Type="Beta">
      <Parameter xmi:id="_6UiDHUO2EeaRieIIpWRQLg" Name="subtype" Value="2"/>
      <Parameter xmi:id="_6UiDHkO2EeaRieIIpWRQLg" Name="alpha" Value="(((0.755)^2)*(1-(0.755))/((0.058)^2)-(0.755))"/>
      <Parameter xmi:id="_6UiDH0O2EeaRieIIpWRQLg" Name="beta" Value="((1-(0.755))*(((1-(0.755))*(0.755))/((0.058)^2)-1))"/>
    </Distribution>
    <Distribution xmi:id="_6UiDIEO2EeaRieIIpWRQLg" NameID="Sens_Tri" Label="" Comment="" Index="11" Type="Beta">
      <Parameter xmi:id="_6UiDIUO2EeaRieIIpWRQLg" Name="subtype" Value="2"/>
      <Parameter xmi:id="_6UiDIkO2EeaRieIIqVRQLg" Name="alpha" Value="(((0.94)^2)*(1-(0.94))/((0.03)^2)-(0.94))"/>
      <Parameter xmi:id="_6UiDI0O2EeaRieIIqVRQLg" Name="beta" Value="((1-(0.94))*(((1-(0.94))*(0.94))/((0.03)^2)-1))"/>
    </Distribution>
    <Distribution xmi:id="_6UiDJEO2EeaRieIIqVRQLg" NameID="Sens_Asc" Label="" Comment="" Index="12" Type="Beta">
      <Parameter xmi:id="_6UiDJUO2EeaRieIIqVRQLg" Name="subtype" Value="2"/>
      <Parameter xmi:id="_6UiDJkO2EeaRieIIqVRQLg" Name="alpha" Value="(((0.79)^2)*(1-(0.79))/((0.066)^2)-(0.79))"/>
      <Parameter xmi:id="_6UiDJ0O2EeaRieIIrURQLg" Name="beta" Value="((1-(0.79))*(((1-(0.79))*(0.79))/((0.066)^2)-1))"/>
    </Distribution>
    <Distribution xmi:id="_6UiDKEO2EeaRieIIrURQLg" NameID="Spec_Str" Label="Specificity for strongy" Comment="" Index="13" Type="Beta">
      <Parameter xmi:id="_6UiDKUO2EeaRieIIrURQLg" Name="subtype" Value="2"/>
      <Parameter xmi:id="_6UiDKkO2EeaRieIIrURQLg" Name="alpha" Value="((.923^2)*(1-.923)/(.0133^2))"/>
      <Parameter xmi:id="_6UiDK0O2EeaRieIIrURQLg" Name="beta" Value="(.923*(1-.923)/(.0133^2))-((.923^2)*(1-.923)/(.0133^2))"/>
    </Distribution>
    <Distribution xmi:id="_6UiDLEO2EeaRieIIsTRQLg" NameID="Dur_hook" Label="Duration of hookworm infection" Comment="" Index="14" Type="Gamma">
      <Parameter xmi:id="_6UiDLUO2EeaRieIIsTRQLg" Name="subtype" Value="1"/>
      <Parameter xmi:id="_6UiDLkO2EeaRieIIsTRQLg" Name="alpha" Value="(6^2)/(.333^2)"/>
      <Parameter xmi:id="_6UiDL0O2EeaRieIIsTRQLg" Name="lambda" Value="6/(.333^2)"/>
    </Distribution>
    <Distribution xmi:id="_6UiDMEO2EeaRieIIsTRQLg" NameID="Dur_Tri" Label="" Comment="" Index="15" Type="Gamma">
      <Parameter xmi:id="_6UiDMUO2EeaRieIItSRQLg" Name="subtype" Value="1"/>
      <Parameter xmi:id="_6UiDMkO2EeaRieIItSRQLg" Name="alpha" Value="(1.833^2)/(.1666^2)"/>
      <Parameter xmi:id="_6UiDM0O2EeaRieIItSRQLg" Name="lambda" Value="1.833/(.1666^2)"/>
    </Distribution>
    <Distribution xmi:id="_6UiDNEO2EeaRieIItSRQLg" NameID="Out_Str" Label="Annual probability of outpatient strongyloidiasis" Comment="" Index="16" Type="Beta">
      <Parameter xmi:id="_6UiDNUO2EeaRieIItSRQLg" Name="subtype" Value="2"/>
      <Parameter xmi:id="_6UiDNkO2EeaRieIIuRRQLg" Name="alpha" Value="((.0015^2)*(1-.0015)/(.00081^2))"/>
      <Parameter xmi:id="_6UiDN0O2EeaRieIIuRRQLg" Name="beta" Value="(.0015*(1-.0015)/(.00081^2))-((.0015^2)*(1-.0015)/(.00081^2))"/>
    </Distribution>
    <Distribution xmi:id="_6UiDOEO2EeaRieIIuRRQLg" NameID="Inp_Str" Label="Annual probability of inpatient Strongy" Comment="" Index="17" Type="Beta">
      <Parameter xmi:id="_6UiDOUO2EeaRieIIuRRQLg" Name="subtype" Value="2"/>
      <Parameter xmi:id="_6UiDOkO2EeaRieIIuRRQLg" Name="alpha" Value="((4.04E-05^2)*(1-4.04E-05)/(1.9E-05^2))"/>
      <Parameter xmi:id="_6UiDO0O2EeaRieIIvQRQLg" Name="beta" Value="(4.04E-05*(1-4.04E-05)/(1.9E-05^2))-((4.04E-05^2)*(1-4.04E-05)/(1.9E-05^2))"/>
    </Distribution>
    <Distribution xmi:id="_6UiDPEO2EeaRieIIvQRQLg" NameID="CFR" Label="CFR for strongy inpatients" Comment="" Index="18" Type="Beta">
      <Parameter xmi:id="_6UiDPUO2EeaRieIIvQRQLg" Name="subtype" Value="2"/>
      <Parameter xmi:id="_6UiDPkO2EeaRieIIvQRQLg" Name="alpha" Value="((.156^2)*(1-.156)/(.0383^2))"/>
      <Parameter xmi:id="_6UiDP0O2EeaRieIIvQRQLg" Name="beta" Value="(.156*(1-.156)/(.0383^2))-((.156^2)*(1-.156)/(.0383^2))"/>
    </Distribution>
    <Distribution xmi:id="_6UiDQEO2EeaRieIIwPRQLg" NameID="P_Comp" Label="Probability of presenting for comprehensive exam" Comment="" Index="19" Type="Uniform">
      <Parameter xmi:id="_6UiDQUO2EeaRieIIwPRQLg" Name="subtype" Value="2"/>
      <Parameter xmi:id="_6UiDQkO2EeaRieIIwPRQLg" Name="low" Value=".8"/>
      <Parameter xmi:id="_6UiDQ0O2EeaRieIIwPRQLg" Name="high" Value="1."/>
    </Distribution>
    <Distribution xmi:id="_6UiDREO2EeaRieIIwPRQLg" NameID="P_IOM" Label="Probability that refugee is treated by IOM" Comment="" Index="20" Type="Uniform">
      <Parameter xmi:id="_6UiDRUO2EeaRieIIxORQLg" Name="subtype" Value="2"/>
      <Parameter xmi:id="_6UiDRkO2EeaRieIIxORQLg" Name="low" Value=".75"/>
      <Parameter xmi:id="_6UiDR0O2EeaRieIIxORQLg" Name="high" Value="1"/>
    </Distribution>
    <Distribution xmi:id="_6UiDSEO2EeaRieIIxORQLg" NameID="Prob_O_presump" Label="Probability that refugee will receive presumptive treatment overseas" Comment="" Index="21" Type="Uniform">
      <Parameter xmi:id="_6UiDSUO2EeaRieIIxORQLg" Name="subtype" Value="2"/>
      <Parameter xmi:id="_6UiDSkO2EeaRieIIyNRQLg" Name="low" Value="0.8"/>
      <Parameter xmi:id="_6UiDS0O2EeaRieIIyNRQLg" Name="high" Value=".98"/>
    </Distribution>
    <Distribution xmi:id="_6UiDTEO2EeaRieIIyNRQLg" NameID="P_Stool_After_Presump" Label="probability that refugee will be given stool O&amp;P despite presumptive treatment" Comment="" Index="22" Type="Uniform">
      <Parameter xmi:id="_6UiDTUO2EeaRieIIyNRQLg" Name="subtype" Value="2"/>
      <Parameter xmi:id="_6UiDTkO2EeaRieIIyNRQLg" Name="low" Value="0.03"/>
      <Parameter xmi:id="_6UiDT0O2EeaRieIIzMRQLg" Name="high" Value="0.07"/>
    </Distribution>
    <Distribution xmi:id="_6UiDUEO2EeaRieIIzMRQLg" NameID="Adj_Eff" Label="Efficacy adjustment for overseas treatment vs. US treatment" Comment="" Index="23" Type="Beta">
      <Parameter xmi:id="_6UiDUUO2EeaRieIIzMRQLg" Name="subtype" Value="2"/>
      <Parameter xmi:id="_6UiDUkO2EeaRieIIzMRQLg" Name="alpha" Value="((0.958^2)*(1-0.958)/(.042^2))"/>
      <Parameter xmi:id="_6UiDU0O2EeaRieIIzMRQLg" Name="beta" Value="(0.958*(1-0.958)/(.042^2))-((0.958^2)*(1-0.958)/(.042^2))"/>
    </Distribution>
    <Distribution xmi:id="_6UiDVEO2EeaRieII0LRQLg" NameID="C_Screen_All" Label="Cost to screen all parasites" Comment="" Index="24" Type="Gamma">
      <Parameter xmi:id="_6UiDVUO2EeaRieII0LRQLg" Name="subtype" Value="1"/>
      <Parameter xmi:id="_6UiDVkO2EeaRieII0LRQLg" Name="alpha" Value="(134^2)/(30.33^2)"/>
      <Parameter xmi:id="_6UiDV0O2EeaRieII0LRQLg" Name="lambda" Value="134/(30.33^2)"/>
    </Distribution>
    <Distribution xmi:id="_6UiDWEO2EeaRieII0LRQLg" NameID="C_Screen_Str" Label="Cost to screen strongy only" Comment="" Index="25" Type="Gamma">
      <Parameter xmi:id="_6UiDWUO2EeaRieII1KRQLg" Name="subtype" Value="1"/>
      <Parameter xmi:id="_6UiDWkO2EeaRieII1KRQLg" Name="alpha" Value="(61^2)/(12.33^2)"/>
      <Parameter xmi:id="_6UiDW0O2EeaRieII1KRQLg" Name="lambda" Value="61/(12.33^2)"/>
    </Distribution>
    <Distribution xmi:id="_6UiDXEO2EeaRieII1KRQLg" NameID="C_Alben" Label="" Comment="" Index="26" Type="Gamma">
      <Parameter xmi:id="_6UiDXUO2EeaRieII1KRQLg" Name="subtype" Value="1"/>
      <Parameter xmi:id="_6UiDXkO2EeaRieII2JRQLg" Name="alpha" Value="(182.7^2)/(16.7^2)"/>
      <Parameter xmi:id="_6UiDX0O2EeaRieII2JRQLg" Name="lambda" Value="182.7/(16.7^2)"/>
    </Distribution>
    <Distribution xmi:id="_6UiDYEO2EeaRieII2JRQLg" NameID="C_Iver" Label="" Comment="" Index="27" Type="Gamma">
      <Parameter xmi:id="_6UiDYUO2EeaRieII2JRQLg" Name="subtype" Value="1"/>
      <Parameter xmi:id="_6UiDYkO2EeaRieII2JRQLg" Name="alpha" Value="(97^2)/(16.7^2)"/>
      <Parameter xmi:id="_6UiDY0O2EeaRieII3IRQLg" Name="lambda" Value="97/(16.7^2)"/>
    </Distribution>
    <Distribution xmi:id="_6UiDZEO2EeaRieII3IRQLg" NameID="C_Out_Alb" Label="Cost for outpatient treatment using albendazole" Comment="" Index="28" Type="Gamma">
      <Parameter xmi:id="_6UiDZUO2EeaRieII3IRQLg" Name="subtype" Value="1"/>
      <Parameter xmi:id="_6UiDZkO2EeaRieII3IRQLg" Name="alpha" Value="(559^2)/(119^2)"/>
      <Parameter xmi:id="_6UiDZ0O2EeaRieII3IRQLg" Name="lambda" Value="559/(119^2)"/>
    </Distribution>
    <Distribution xmi:id="_6UiDaEO2EeaRieII4HRQLg" NameID="C_Out_Iver" Label="" Comment="" Index="29" Type="Gamma">
      <Parameter xmi:id="_6UiDaUO2EeaRieII4HRQLg" Name="subtype" Value="1"/>
      <Parameter xmi:id="_6UiDakO2EeaRieII4HRQLg" Name="alpha" Value="(478^2)/(119^2)"/>
      <Parameter xmi:id="_6UiDa0O2EeaRieII4HRQLg" Name="lambda" Value="478/(119^2)"/>
    </Distribution>
    <Distribution xmi:id="_6UiDbEO2EeaRieII4HRQLg" NameID="C_Inp_Str" Label="" Comment="" Index="30" Type="Gamma">
      <Parameter xmi:id="_6UiDbUO2EeaRieII5GRQLg" Name="subtype" Value="1"/>
      <Parameter xmi:id="_6UiDbkO2EeaRieII5GRQLg" Name="alpha" Value="(19833^2)/(1500^2)"/>
      <Parameter xmi:id="_6UiDb0O2EeaRieII5GRQLg" Name="lambda" Value="19833/(1500^2)"/>
    </Distribution>
    <Distribution xmi:id="_6UiDcEO2EeaRieII5GRQLg" NameID="C_Pre_Alb" Label="Cost of overseas presumptive treatment with albendazole" Comment="" Index="31" Type="Gamma">
      <Parameter xmi:id="_6UiDcUO2EeaRieII5GRQLg" Name="subtype" Value="1"/>
      <Parameter xmi:id="_6UiDckO2EeaRieII6FRQLg" Name="alpha" Value="(3.23^2)/(.17^2)"/>
      <Parameter xmi:id="_6UiDc0O2EeaRieII6FRQLg" Name="lambda" Value="3.23/(.17^2)"/>
    </Distribution>
    <Distribution xmi:id="_6UiDdEO2EeaRieII6FRQLg" NameID="C_Ovr_Iver" Label="" Comment="" Index="32" Type="Gamma">
      <Parameter xmi:id="_6UiDdUO2EeaRieII6FRQLg" Name="subtype" Value="1"/>
      <Parameter xmi:id="_6UiDdkO2EeaRieII6FRQLg" Name="alpha" Value="(7.9^2)/(1.6^2)"/>
      <Parameter xmi:id="_6UiDd0O2EeaRieII7ERQLg" Name="lambda" Value="7.9/(1.6^2)"/>
    </Distribution>
    <Distribution xmi:id="_6UiDeEO2EeaRieII7ERQLg" NameID="Opp_Scr" Label="Opportunity cost for screening" Comment="" Index="33" Type="Gamma">
      <Parameter xmi:id="_6UiDeUO2EeaRieII7ERQLg" Name="subtype" Value="1"/>
      <Parameter xmi:id="_6UiDekO2EeaRieII7ERQLg" Name="alpha" Value="(9.5^2)/(2.5^2)"/>
      <Parameter xmi:id="_6UiDe0O2EeaRieII7ERQLg" Name="lambda" Value="9.5/(2.5^2)"/>
    </Distribution>
    <Distribution xmi:id="_6UiDfEO2EeaRieII8DRQLg" NameID="Opp_Scr_Str" Label="Opportunity cost for screening strongyloides only" Comment="" Index="34" Type="Gamma">
      <Parameter xmi:id="_6UiDfUO2EeaRieII8DRQLg" Name="subtype" Value="1"/>
      <Parameter xmi:id="_6UiDfkO2EeaRieII8DRQLg" Name="alpha" Value="(1.2^2)/(0.2^2)"/>
      <Parameter xmi:id="_6UiDf0O2EeaRieII8DRQLg" Name="lambda" Value="1.2/(0.2^2)"/>
    </Distribution>
    <Distribution xmi:id="_6UiDgEO2EeaRieII8DRQLg" NameID="Opp_Out" Label="Opportunity cost of outpatient treatment" Comment="" Index="35" Type="Gamma">
      <Parameter xmi:id="_6UiDgUO2EeaRieII9CRQLg" Name="subtype" Value="1"/>
      <Parameter xmi:id="_6UiDgkO2EeaRieII9CRQLg" Name="alpha" Value="(146^2)/(6^2)"/>
      <Parameter xmi:id="_6UiDg0O2EeaRieII9CRQLg" Name="lambda" Value="146/(6^2)"/>
    </Distribution>
    <Distribution xmi:id="_6UiDhEO2EeaRieII9CRQLg" NameID="Opp_Inp" Label="" Comment="" Index="36" Type="Gamma">
      <Parameter xmi:id="_6UiDhUO2EeaRieII9CRQLg" Name="subtype" Value="1"/>
      <Parameter xmi:id="_6UiDhkO2EeaRieII-BRQLg" Name="alpha" Value="(1460^2)/(60^2)"/>
      <Parameter xmi:id="_6UiDh0O2EeaRieII-BRQLg" Name="lambda" Value="1460/(60^2)"/>
    </Distribution>
    <Distribution xmi:id="_6UiDiEO2EeaRieII-BRQLg" NameID="QALY" Label="" Comment="" Index="37" Type="Beta">
      <Parameter xmi:id="_6UiDiUO2EeaRieII-BRQLg" Name="subtype" Value="2"/>
      <Parameter xmi:id="_6UiDikO2EeaRieII-BRQLg" Name="alpha" Value="((.00233^2)*(1-.00233)/(.0017^2))"/>
      <Parameter xmi:id="_6UiDi0O2EeaRieII_ARQLg" Name="beta" Value="(.00233*(1-.00233)/(.0017^2))-((.00233^2)*(1-.00233)/(.0017^2))"/>
    </Distribution>
    <Distribution xmi:id="_6UiDjEO2EeaRieII_ARQLg" NameID="C_Rescreen" Label="Cost of screening with two stool O&amp;P given overseas presumptive treatment" Comment="" Index="38" Type="Gamma">
      <Parameter xmi:id="_6UiDjUO2EeaRieII_ARQLg" Name="subtype" Value="1"/>
      <Parameter xmi:id="_6UiDjkO2EeaRieII_ARQLg" Name="alpha" Value="(90^2)/(19^2)"/>
      <Parameter xmi:id="_6UiDj0O2EeaRieII_ARQLg" Name="lambda" Value="90/(19^2)"/>
    </Distribution>
    <Distribution xmi:id="_6UiDkEO2EeaRieIIA_RQLg" NameID="Opp_Treat_After_Screen" Label="Opportunity cost for treating patients that test positive for parasitic infection" Comment="" Index="39" Type="Gamma">
      <Parameter xmi:id="_6UiDkUO2EeaRieIIA_RQLg" Name="subtype" Value="1"/>
      <Parameter xmi:id="_6UiDkkO2EeaRieIIA_RQLg" Name="alpha" Value="(8.67^2)/(2.67^2)"/>
      <Parameter xmi:id="_6UiDk0O2EeaRieIIA_RQLg" Name="lambda" Value="8.67/(2.67^2)"/>
    </Distribution>
    <Variable xmi:id="_6UiDlEO2EeaRieIIA_RQLg" NameID="pInfHookNoTreat" Label="Probability of hookworm infection without treatment" Comment="">
      <SensitivityRange xmi:id="_6UiDlUO2EeaRieIIB-RQLg" LowValue="0.028" HighValue="0.11"/>
    </Variable>
    <Variable xmi:id="_6UiDlkO2EeaRieIIB-RQLg" NameID="PInfAscarNoTreat" Label="Probability of Ascaris infection without treatment" Comment="">
      <SensitivityRange xmi:id="_Nk1ocEP1EeaLKZ47L00mGw" LowValue="0.0084" HighValue="0.017"/>
    </Variable>
    <Variable xmi:id="_6UiDmEO2EeaRieIIB-RQLg" NameID="pInfTrichNoTreat" Label="Probability of Trichuris infection without treatment" Comment="">
      <SensitivityRange xmi:id="_NlcFYEP1EeaLKZ47L00mGw" LowValue="0.0056" HighValue="0.015"/>
    </Variable>
    <Variable xmi:id="_6UiDmkO2EeaRieIIC9RQLg" NameID="pInfStrongy" Label="Probability of Strongyloides infection without treatment" Comment="">
      <SensitivityRange xmi:id="_TnXpoERYEeaiBYHUA_UWBg" LowValue="0.01" HighValue="0.34" Intervals="33"/>
    </Variable>
    <Variable xmi:id="_6UiDnEO2EeaRieIIC9RQLg" NameID="effAlbenHook" Label="Effcicacy of single dose albendazole against hookworm" Comment="">
      <SensitivityRange xmi:id="_NlvAUEP1EeaLKZ47Mz0mGw" LowValue="0.72" HighValue="0.93"/>
    </Variable>
    <Variable xmi:id="_6UiDnkO2EeaRieIIC9RQLg" NameID="effAlbenTrich" Label="Effcicacy of single dose albendazole against Trichuris" Comment="">
      <SensitivityRange xmi:id="_NmB7QEP1EeaLKZ47Mz0mGw" LowValue="0.28" HighValue="0.73"/>
    </Variable>
    <Variable xmi:id="_6UiDoEO2EeaRieIID8RQLg" NameID="effAlbenAscar" Label="Effcicacy of single dose albendazole against Ascaris" Comment="">
      <SensitivityRange xmi:id="_NmLsQEP1EeaLKZ47Mz0mGw" LowValue="0.88" HighValue="0.94"/>
    </Variable>
    <Variable xmi:id="_6UiDokO2EeaRieIID8RQLg" NameID="effIver" Label="Effectiveness of ivermectin against strongyloidiasis" Comment="">
      <SensitivityRange xmi:id="_NmenMEP1EeaLKZ47Mz0mGw" LowValue="0.57" HighValue="0.99"/>
    </Variable>
    <Variable xmi:id="_6UiDpEO2EeaRieIIE7RQLg" NameID="pSensitivityStrongy" Label="Sensitivity of Strongyloides serological test" Comment="">
      <SensitivityRange xmi:id="_NmoYMEP1EeaLKZ47Ny0mGw" LowValue="0.89" HighValue="0.92"/>
    </Variable>
    <Variable xmi:id="_6UiDpkO2EeaRieIIE7RQLg" NameID="pSensitivityHook" Label="Sensitivity of two stool O&amp;P for hookworm" Comment="">
      <SensitivityRange xmi:id="_NmxiIEP1EeaLKZ47Ny0mGw" LowValue="0.53" HighValue="0.88"/>
    </Variable>
    <Variable xmi:id="_6UiDqEO2EeaRieIIE7RQLg" NameID="pSensitivityAscar" Label="Sensitivity of two stool O&amp;P for Ascaris" Comment="">
      <SensitivityRange xmi:id="_6UiDqUO2EeaRieIIF6RQLg" LowValue="0.99" HighValue="1.0"/>
    </Variable>
    <Variable xmi:id="_6UiDqkO2EeaRieIIF6RQLg" NameID="pSensitivityTrich" Label="Sensitivity of two stool O&amp;P for Trichuris" Comment="">
      <SensitivityRange xmi:id="_6UiDq0O2EeaRieIIF6RQLg" LowValue="0.99" HighValue="1.0"/>
    </Variable>
    <Variable xmi:id="_6UiDrEO2EeaRieIIF6RQLg" NameID="pSpecStrongy" Label="Specificity of serological test for strongyloides" Comment="">
      <SensitivityRange xmi:id="_NnEdEEP1EeaLKZ47Ny0mGw" LowValue="0.89" HighValue="0.97"/>
    </Variable>
    <Variable xmi:id="_6UiDrkO2EeaRieIIG5RQLg" NameID="pSpecHook" Label="Specificity of two stool O&amp;P for hookworm" Comment="">
      <SensitivityRange xmi:id="_6UiDr0O2EeaRieIIG5RQLg" HighValue="1.0"/>
    </Variable>
    <Variable xmi:id="_6UiDsEO2EeaRieIIG5RQLg" NameID="pSpecAscar" Label="Specificity of two stool O&amp;P for Ascaris" Comment="">
      <SensitivityRange xmi:id="_6UiDsUO2EeaRieIIG5RQLg" HighValue="1.0"/>
    </Variable>
    <Variable xmi:id="_6UiDskO2EeaRieIIG5RQLg" NameID="pSpecTrich" Label="Specificity of two stool O&amp;P for Trichuris" Comment="">
      <SensitivityRange xmi:id="_6UiDs0O2EeaRieIIH4RQLg" HighValue="1.0"/>
    </Variable>
    <Variable xmi:id="_6UiDtEO2EeaRieIIH4RQLg" NameID="pScreened" Label="Proportion of refugees that present for comprehensive exam" Comment="">
      <SensitivityRange xmi:id="_6UiDtUO2EeaRieIIH4RQLg" LowValue="0.8" HighValue="1.0"/>
    </Variable>
    <Variable xmi:id="_6UiDtkO2EeaRieIIH4RQLg" NameID="cAlbenPresump" Label="Cost of presumptive albendazole treatment in Asia" Comment="This includes drug and administrative/operational costs">
      <SensitivityRange xmi:id="_NnOOEEP1EeaLKZ47Ny0mGw" LowValue="2.7" HighValue="3.7"/>
    </Variable>
    <Variable xmi:id="_6UiDuEO2EeaRieIII3RQLg" NameID="pDeathBackgrd" Label="Probability of death background rate" Comment=""/>
    <Variable xmi:id="_6UiDuUO2EeaRieIII3RQLg" NameID="startAge" Label="Median age of refugees at arrival, 24" Comment="">
      <SensitivityRange xmi:id="_6UiDukO2EeaRieIII3RQLg" HighValue="24.0"/>
    </Variable>
    <Variable xmi:id="_6UiDu0O2EeaRieIII3RQLg" NameID="cScreenAll" Label="Cost to screen for all nematodes" Comment="">
      <SensitivityRange xmi:id="_Nnq6AEP1EeaLKZ47Ox0mGw" LowValue="78.0" HighValue="261.0"/>
    </Variable>
    <Variable xmi:id="_6UiDvUO2EeaRieIIJ2RQLg" NameID="cScreenTreatIver" Label="Cost for follow-up and treat with ivermectin" Comment="">
      <SensitivityRange xmi:id="_Nn0D8EP1EeaLKZ47Ox0mGw" LowValue="66.0" HighValue="150.0"/>
    </Variable>
    <Variable xmi:id="_6UiDv0O2EeaRieIIJ2RQLg" NameID="pFollow" Label="Probability of follow-up in US" Comment="">
      <SensitivityRange xmi:id="_NoHl8EP1EeaLKZ47Ox0mGw" LowValue="0.8" HighValue="1.0"/>
    </Variable>
    <Variable xmi:id="_6UiDwUO2EeaRieIIJ2RQLg" NameID="pOutpatientCaseHTA" Label="Probability of an outpatient visit for hookworm/trichuris/ascaris" Comment="">
      <SensitivityRange xmi:id="_NoQv4EP1EeaLKZ47Ox0mGw" LowValue="1.2E-4" HighValue="0.005"/>
    </Variable>
    <Variable xmi:id="_6UiDw0O2EeaRieIIK1RQLg" NameID="pOutpatientStrongy" Label="Annual probability of outpatient strongy case" Comment="">
      <SensitivityRange xmi:id="_6UiDxEO2EeaRieIIK1RQLg" LowValue="0.0425" HighValue="4.25E-4"/>
    </Variable>
    <Variable xmi:id="_6UiDxUO2EeaRieIIK1RQLg" NameID="pInpatientStrongy" Label="probability of inpatient strongy case among those infected" Comment="">
      <SensitivityRange xmi:id="_NnhJAEP1EeaLKZ47Ny0mGw" LowValue="6.6E-6" HighValue="1.2E-4"/>
    </Variable>
    <Variable xmi:id="_6UiDx0O2EeaRieIIL0RQLg" NameID="pDeathInpatientStrongy" Label="Probability of death for inpatient strongy cases" Comment="">
      <SensitivityRange xmi:id="_NqpVgEP1EeaLKZ47Qv0mGw" LowValue="0.02" HighValue="0.25"/>
    </Variable>
    <Variable xmi:id="_6UiDyUO2EeaRieIIL0RQLg" NameID="cOutpatientAlben" Label="Cost of treating intestinal parasites (screening + albendazole)" Comment="">
      <SensitivityRange xmi:id="_NpdCsEP1EeaLKZ47Pw0mGw" LowValue="345.0" HighValue="1030.0"/>
    </Variable>
    <Variable xmi:id="_6UiDy0O2EeaRieIIL0RQLg" NameID="cAlben" Label="Cost of albendazole treatment 400mg" Comment="">
      <SensitivityRange xmi:id="_NpAWwEP1EeaLKZ47Pw0mGw" LowValue="152.0" HighValue="234.0"/>
    </Variable>
    <Variable xmi:id="_6UiDzUO2EeaRieIIMzRQLg" NameID="cScreenOpp" Label="Opportunity for screening and treatment, assume 90 min total (30 min for part of initial visit + 30 min x2 to bring stool samples)" Comment="">
      <SensitivityRange xmi:id="_6UiDzkO2EeaRieIIMzRQLg" LowValue="7.0" HighValue="27.0"/>
    </Variable>
    <Variable xmi:id="_6UiDz0O2EeaRieIIMzRQLg" NameID="cOutpatientOpp" Label="opportunity cost of outpatient cases (1 day of GDP)" Comment="">
      <SensitivityRange xmi:id="_NpKHwEP1EeaLKZ47Pw0mGw" LowValue="140.0" HighValue="176.0"/>
    </Variable>
    <Variable xmi:id="_6UiD0UO2EeaRieIINyRQLg" NameID="discount_rate" Label="discount rate: 3%" Comment="">
      <SensitivityRange xmi:id="_NllPUEP1EeaLKZ47Mz0mGw" HighValue="0.07"/>
    </Variable>
    <Variable xmi:id="_6UiD00O2EeaRieIINyRQLg" NameID="cInpatientStrongy" Label="Cost of inpatient treatment for strongyloides" Comment="Taken AHRQ NIS data 2005-10">
      <SensitivityRange xmi:id="_NqMpkEP1EeaLKZ47Qv0mGw" LowValue="15000.0" HighValue="24000.0"/>
    </Variable>
    <Variable xmi:id="_6UiD1UO2EeaRieIINyRQLg" NameID="cHospStrongyOpp" Label="Opportunity cost for inpatient strongyloides" Comment="Average duration was 9.5 days from AHRQ NIS HCUPnet">
      <SensitivityRange xmi:id="_NqC4kEP1EeaLKZ47Qv0mGw" LowValue="1400.0" HighValue="1760.0"/>
    </Variable>
    <Variable xmi:id="_6UiD10O2EeaRieIIOxRQLg" NameID="Age0" Label="Median refugee age" Comment="">
      <SensitivityRange xmi:id="_6UiD2EO2EeaRieIIOxRQLg" LowValue="20.0" HighValue="35.0"/>
    </Variable>
    <Variable xmi:id="_6UiD2UO2EeaRieIIOxRQLg" NameID="cScreenStrongy" Label="Cost to screen for strongyloides, assuming albendazole presumptive treatment (5% of office cost)" Comment="">
      <SensitivityRange xmi:id="_6UiD2kO2EeaRieIIOxRQLg" LowValue="38.0" HighValue="112.0"/>
    </Variable>
    <Variable xmi:id="_6UiD20O2EeaRieIIPwRQLg" NameID="DurRiskHook" Label="Duration of risk for hookworm outpatient illness" Comment="">
      <SensitivityRange xmi:id="_Notb0EP1EeaLKZ47Pw0mGw" LowValue="5.0" HighValue="7.0"/>
    </Variable>
    <Variable xmi:id="_6UiD3UO2EeaRieIIPwRQLg" NameID="DurRiskTrich" Label="Duration of risk for Trichuris" Comment="">
      <SensitivityRange xmi:id="_6UiD3kO2EeaRieIIPwRQLg" LowValue="1.0" HighValue="2.0"/>
    </Variable>
    <Variable xmi:id="_6UiD30O2EeaRieIIPwRQLg" NameID="DurRiskAscar" Label="Duration of risk for ascariasis patients to seek treatment" Comment="">
      <SensitivityRange xmi:id="_6UiD4EO2EeaRieIIQvRQLg" LowValue="1.0" HighValue="1.0"/>
    </Variable>
    <Variable xmi:id="_6UiD4UO2EeaRieIIQvRQLg" NameID="DiscAdjFactor" Label="Discount adjustment factor used risk of outpatient illness over multiple years, assumes 3% discount rate" Comment=""/>
    <Variable xmi:id="_6UiD4kO2EeaRieIIQvRQLg" NameID="pTreatPresump" Label="Probabilty that refugee will receive presumptive treatment" Comment="">
      <SensitivityRange xmi:id="_NrGBcEP1EeaLKZ47Ru0mGw" LowValue="0.8" HighValue="1.0"/>
    </Variable>
    <Variable xmi:id="_6UiD5EO2EeaRieIIQvRQLg" NameID="EffOverseas" Label="Adjustment factor for overseas versus domestic treatment 0-1" Comment="">
      <SensitivityRange xmi:id="_Nojq0EP1EeaLKZ47Ox0mGw" LowValue="0.75" HighValue="1.0"/>
    </Variable>
    <Variable xmi:id="_6UiD5kO2EeaRieIIRuRQLg" NameID="cIverPresump" Label="Cost of presumptive treatment using ivermectin in Asia" Comment="">
      <SensitivityRange xmi:id="_Np5uoEP1EeaLKZ47Qv0mGw" LowValue="3.8" HighValue="13.3"/>
    </Variable>
    <Variable xmi:id="_6UiD6EO2EeaRieIIRuRQLg" NameID="pIOMTreat" Label="Probability that an Asian refugee is treated by IOM" Comment="">
      <SensitivityRange xmi:id="_NqfkgEP1EeaLKZ47Qv0mGw" LowValue="0.75" HighValue="1.0"/>
    </Variable>
    <Variable xmi:id="_6UiD6kO2EeaRieIIStRQLg" NameID="cOutpatientIver" Label="Cost of outpatient treatment for strongyloides" Comment="">
      <SensitivityRange xmi:id="_NpmzsEP1EeaLKZ47Pw0mGw" LowValue="260.0" HighValue="940.0"/>
    </Variable>
    <Variable xmi:id="_6UiD7EO2EeaRieIIStRQLg" NameID="c_Screen_Symptomatic_After_Presumptive_Treatment" Label="Cost of performing stool ova and parasite on 5% of those who received presumptive treatment overseas (5% times 2 stool O&amp;P + 10% of exam visit)" Comment="">
      <SensitivityRange xmi:id="_6UiD7UO2EeaRieIIStRQLg" LowValue="54.0" HighValue="166.0"/>
    </Variable>
    <Variable xmi:id="_6UiD7kO2EeaRieIIStRQLg" NameID="cMarkovInit" Label="Markov initial cost (changeable in clones)" Comment=""/>
    <Variable xmi:id="_6UiD70O2EeaRieIITsRQLg" NameID="CA" Label="case indicator set to one for case analysis" Comment=""/>
    <Variable xmi:id="_6UiD8EO2EeaRieIITsRQLg" NameID="LY" Label="Life Year, set to 1 for life year analysis" Comment=""/>
    <Variable xmi:id="_6UiD8UO2EeaRieIITsRQLg" NameID="Q" Label="Set to one for QALY analysis" Comment=""/>
    <Variable xmi:id="_6UiD8kO2EeaRieIITsRQLg" NameID="PH" Label="Set to one for analysis of US public health cost" Comment=""/>
    <Variable xmi:id="_6UiD80O2EeaRieIITsRQLg" NameID="Opp" Label="Set Opp to 1 to include refugee opportunity costs" Comment=""/>
    <Variable xmi:id="_6UiD9EO2EeaRieIIUrRQLg" NameID="Ins" Label="Set to 1 to include insurance costs" Comment=""/>
    <Variable xmi:id="_6UiD9UO2EeaRieIIUrRQLg" NameID="OOP" Label="Set to 1 to include refugee out of pocket costs" Comment=""/>
    <Variable xmi:id="_6UiD9kO2EeaRieIIUrRQLg" NameID="InfDur" Label="Duration of infection for nematodes, local definition" Comment=""/>
    <Variable xmi:id="_6UiD90O2EeaRieIIUrRQLg" NameID="Qnematode" Label="QALY increment weight loss for infection with nematode" Comment="">
      <SensitivityRange xmi:id="_6UiD-EO2EeaRieIIUrRQLg" HighValue="0.01" Intervals="50"/>
    </Variable>
    <Variable xmi:id="_6UiD-UO2EeaRieIIVqRQLg" NameID="Qstrongy" Label="Weight for incremental loss in health utility caused by strongy infection" Comment="">
      <SensitivityRange xmi:id="_WLVlwERZEeaiBYHUA_UWBg" HighValue="0.01" Intervals="20"/>
    </Variable>
    <Variable xmi:id="_6UiD-0O2EeaRieIIVqRQLg" NameID="nstage" Label="Define nstage as the total number of stages evaluated" Comment="" ShowInTree="false"/>
    <Variable xmi:id="_6UiD_EO2EeaRieIIVqRQLg" NameID="R" Label="Use R as dummy variable for refugee cost" Comment=""/>
    <Variable xmi:id="_6UiD_UO2EeaRieIIVqRQLg" NameID="H" Label="Dummy variable to count hospitalizations" Comment=""/>
    <Variable xmi:id="_6UiD_kO2EeaRieIIWpRQLg" NameID="popp" Label="Patient share of out of pocket costs for treatment" Comment="">
      <SensitivityRange xmi:id="_6UiD_0O2EeaRieIIWpRQLg" HighValue="1.0"/>
    </Variable>
    <Variable xmi:id="_6UiEAEO2EeaRieIIWpRQLg" NameID="D" Label="Deaths from strongyloides" Comment=""/>
    <Variable xmi:id="_6UiEAUO2EeaRieIIWpRQLg" NameID="OVR" Label="Overseas dummy variable = 1 if overseas costs are considered" Comment=""/>
    <Variable xmi:id="_6UiEAkO2EeaRieIIWpRQLg" NameID="pSymptom" Label="Probability that persons will require additional evaluation at domestic exam after receiving presumptive treatment" Comment="">
      <SensitivityRange xmi:id="_Nq8QcEP1EeaLKZ47Ru0mGw" LowValue="0.03" HighValue="0.07"/>
    </Variable>
    <Variable xmi:id="_6UiEBEO2EeaRieIIXoRQLg" NameID="Det" Label="Set to one for deterministic analysis" Comment=""/>
    <Variable xmi:id="_6UiEBUO2EeaRieIIXoRQLg" NameID="STO" Label="Set to one for stochastic analysis" Comment=""/>
    <Variable xmi:id="_6UiEBkO2EeaRieIIXoRQLg" NameID="STOInp_Str" Label="" Comment="">
      <SensitivityRange xmi:id="_6UiEB0O2EeaRieIIXoRQLg" LowValue="6.6E-6" HighValue="1.2E-4"/>
    </Variable>
    <Variable xmi:id="_6UiECEO2EeaRieIIYnRQLg" NameID="cScreenTreatOpp" Label="Opportunity cost of receiving treatment after screening" Comment="">
      <SensitivityRange xmi:id="_6UiECUO2EeaRieIIYnRQLg" LowValue="6.0" HighValue="22.0"/>
    </Variable>
    <Variable xmi:id="_6UiECkO2EeaRieIIYnRQLg" NameID="cOppStrongyScreen" Label="Opportunity cost for screening strongyloides only (albendazole overseas)" Comment="">
      <SensitivityRange xmi:id="_6UiEC0O2EeaRieIIYnRQLg" LowValue="1.0" HighValue="2.2"/>
    </Variable>
    <Variable xmi:id="_6UiEDEO2EeaRieIIYnRQLg" NameID="pDomPresump" Label="" Comment=""/>
    <Variable xmi:id="_6UiEDUO2EeaRieIIZmRQLg" NameID="cDomPresump" Label="" Comment=""/>
    <Variable xmi:id="_6UiEDkO2EeaRieIIZmRQLg" NameID="cDomAlben" Label="Cost of domestic presumptive treatment albendazole only" Comment=""/>
    <Tracker xmi:id="_6UiED0O2EeaRieIIZmRQLg" NameID="Age" Label="Age starting at median" Comment="Start at age 24 and increase by one year each year" DefaultValue="24.0"/>
    <Table xmi:id="_6UiEEEO2EeaRieIIZmRQLg" NameID="pBckgrdmort" Label="Background mortality" Comment="" LookupMethod="RowColInterpolate" DataProvider="com.treeage.treeagepro.tables.sql.TableProvider" ShowInTree="true">
      <DataProviderOptions xmi:id="_6UiEEUO2EeaRieIIZmRQLg" key="null_values" value="error"/>
      <DataProviderOptions xmi:id="_6UiEEkO2EeaRieIIalRQLg" key="update" value="manually"/>
      <DataProviderOptions xmi:id="_6UiEE0O2EeaRieIIalRQLg" key="idx" value="1.0"/>
      <DataProviderOptions xmi:id="_6UiEFEO2EeaRieIIalRQLg" key="inc" value="1.0"/>
      <DataProviderOptions xmi:id="_6UiEFUO2EeaRieIIalRQLg" key="gen_idx" value="false"/>
      <DataProviderOptions xmi:id="_6UiEFkO2EeaRieIIalRQLg" key="query" value="select * from my_table_name"/>
      <DataProviderOptions xmi:id="_6UiEF0O2EeaRieIIbkRQLg" key="substitute_expression" value=""/>
      <DataProviderOptions xmi:id="_6UiEGEO2EeaRieIIbkRQLg" key="save_passsword" value="false"/>
      <DataProviderOptions xmi:id="_6UiEGUO2EeaRieIIbkRQLg" key="warn_to_substituting" value="false"/>
      <DataProviderOptions xmi:id="_6UiEGkO2EeaRieIIbkRQLg" key="user" value=""/>
      <DataProviderOptions xmi:id="_6UiEG0O2EeaRieIIbkRQLg" key="database" value=""/>
      <DataProviderOptions xmi:id="_6UiEHEO2EeaRieIIcjRQLg" key="datasource" value="sun.jdbc.odbc.JdbcOdbcDriver"/>
      <Row xmi:id="_6UiEHUO2EeaRieIIcjRQLg" Index="0.0" Values="623.4"/>
      <Row xmi:id="_6UiEHkO2EeaRieIIcjRQLg" Index="1.0" Values="26.5"/>
      <Row xmi:id="_6UiEH0O2EeaRieIIcjRQLg" Index="5.0" Values="11.5"/>
      <Row xmi:id="_6UiEIEO2EeaRieIIcjRQLg" Index="10.0" Values="14.3"/>
      <Row xmi:id="_6UiEIUO2EeaRieIIdiRQLg" Index="15.0" Values="49.4"/>
      <Row xmi:id="_6UiEIkO2EeaRieIIdiRQLg" Index="20.0" Values="86.5"/>
      <Row xmi:id="_6UiEI0O2EeaRieIIdiRQLg" Index="25.0" Values="96.0"/>
      <Row xmi:id="_6UiEJEO2EeaRieIIdiRQLg" Index="30.0" Values="110.2"/>
      <Row xmi:id="_6UiEJUO2EeaRieIIdiRQLg" Index="35.0" Values="138.8"/>
      <Row xmi:id="_6UiEJkO2EeaRieIIehRQLg" Index="40.0" Values="201.1"/>
      <Row xmi:id="_6UiEJ0O2EeaRieIIehRQLg" Index="45.0" Values="324.0"/>
      <Row xmi:id="_6UiEKEO2EeaRieIIehRQLg" Index="50.0" Values="491.7"/>
      <Row xmi:id="_6UiEKUO2EeaRieIIehRQLg" Index="55.0" Values="711.7"/>
      <Row xmi:id="_6UiEKkO2EeaRieIIehRQLg" Index="60.0" Values="1015.8"/>
      <Row xmi:id="_6UiEK0O2EeaRieIIfgRQLg" Index="65.0" Values="1527.6"/>
      <Row xmi:id="_6UiELEO2EeaRieIIfgRQLg" Index="70.0" Values="2340.9"/>
      <Row xmi:id="_6UiELUO2EeaRieIIfgRQLg" Index="75.0" Values="3735.4"/>
      <Row xmi:id="_6UiELkO2EeaRieIIfgRQLg" Index="80.0" Values="6134.1"/>
      <Row xmi:id="_6UiEL0O2EeaRieIIfgRQLg" Index="85.0" Values="13934.3"/>
      <ColumnLabel>Value 1</ColumnLabel>
    </Table>
    <Table xmi:id="_6UiEMEO2EeaRieIIgfRQLg" NameID="QbaseTab" Label="Table of QALY weights by age" Comment="" LookupMethod="RowColInterpolate" DataProvider="com.treeage.treeagepro.tables.sql.TableProvider" ShowInTree="true">
      <DataProviderOptions xmi:id="_6UiEMUO2EeaRieIIgfRQLg" key="warn_to_substituting" value="false"/>
      <DataProviderOptions xmi:id="_6UiEMkO2EeaRieIIgfRQLg" key="database" value=""/>
      <DataProviderOptions xmi:id="_6UiEM0O2EeaRieIIgfRQLg" key="null_values" value="error"/>
      <DataProviderOptions xmi:id="_6UiENEO2EeaRieIIgfRQLg" key="datasource"/>
      <DataProviderOptions xmi:id="_6UiENUO2EeaRieIIheRQLg" key="save_passsword" value="false"/>
      <DataProviderOptions xmi:id="_6UiENkO2EeaRieIIheRQLg" key="query" value="select * from my_table_name"/>
      <DataProviderOptions xmi:id="_6UiEN0O2EeaRieIIheRQLg" key="gen_idx" value="false"/>
      <DataProviderOptions xmi:id="_6UiEOEO2EeaRieIIheRQLg" key="update" value="manually"/>
      <DataProviderOptions xmi:id="_6UiEOUO2EeaRieIIheRQLg" key="substitute_expression" value=""/>
      <DataProviderOptions xmi:id="_6UiEOkO2EeaRieIIidRQLg" key="idx" value="1.0"/>
      <DataProviderOptions xmi:id="_6UiEO0O2EeaRieIIidRQLg" key="user" value=""/>
      <DataProviderOptions xmi:id="_6UiEPEO2EeaRieIIidRQLg" key="inc" value="1.0"/>
      <Row xmi:id="_6UiEPUO2EeaRieIIidRQLg" Index="20.0" Values="0.92"/>
      <Row xmi:id="_6UiEPkO2EeaRieIIidRQLg" Index="30.0" Values="0.905"/>
      <Row xmi:id="_6UiEP0O2EeaRieIIjcRQLg" Index="40.0" Values="0.875"/>
      <Row xmi:id="_6UiEQEO2EeaRieIIjcRQLg" Index="50.0" Values="0.849"/>
      <Row xmi:id="_6UiEQUO2EeaRieIIjcRQLg" Index="60.0" Values="0.825"/>
      <Row xmi:id="_6UiEQkO2EeaRieIIjcRQLg" Index="70.0" Values="0.786"/>
      <Row xmi:id="_6UiEQ0O2EeaRieIIjcRQLg" Index="80.0" Values="0.753"/>
      <ColumnLabel>Value 1</ColumnLabel>
    </Table>
    <CategoriesRoot xmi:id="_6UiEREO2EeaRieIIkbRQLg"/>
    <PreferenceSet xmi:id="_6UiERUO2EeaRieIIkbRQLg" NameID="Pref. set 1">
      <Preference xmi:id="_6UiERkO2EeaRieIIkbRQLg" Name="locale" Value="en_US"/>
      <Preference xmi:id="_6UiER0O2EeaRieIIkbRQLg" Name="useCustomRegionalNumericSettings" Value="false"/>
      <Preference xmi:id="_6UiESEO2EeaRieIIkbRQLg" Name="printingZoomFactor" Value="100"/>
      <Preference xmi:id="_6UiESUO2EeaRieIIlaRQLg" Name="useCustomPayoffNames" Value="true"/>
      <Preference xmi:id="_6UiESkO2EeaRieIIlaRQLg" Name="customPayoffName1" Value="Cases"/>
      <Preference xmi:id="_6UiES0O2EeaRieIIlaRQLg" Name="customPayoffName2" Value="Societal costs"/>
      <Preference xmi:id="_6UiETEO2EeaRieIIlaRQLg" Name="customPayoffName3" Value="Outpatient cases"/>
      <Preference xmi:id="_6UiETUO2EeaRieIIlaRQLg" Name="customPayoffName4" Value="Inpatient cases"/>
      <Preference xmi:id="_6UiETkO2EeaRieIImZRQLg" Name="customPayoffName5" Value="Direct medical"/>
      <Preference xmi:id="_6UiET0O2EeaRieIImZRQLg" Name="customPayoffName6" Value="Indirect costs"/>
      <Preference xmi:id="_6UiEUEO2EeaRieIImZRQLg" Name="calcType" Value="ct_costEff"/>
      <Preference xmi:id="_6UiEUUO2EeaRieIImZRQLg" Name="ceCostPayoff" Value="2"/>
      <Preference xmi:id="_6UiEUkO2EeaRieIImZRQLg" Name="ceEffPayoff" Value="1"/>
      <Preference xmi:id="_6UiEU0O2EeaRieIInYRQLg" Name="maxMarkovStages" Value="1000000"/>
      <Preference xmi:id="_6UiEVEO2EeaRieIInYRQLg" Name="outputReports_MonteCarlo" Value="montecarlo-identifiers-text,montecarlo-all-stats-union-text,montecarlo-main-text-simple,montecarlo-trackers-text,montecarlo-extras-text,montecarlo-all-values-union-text,montecarlo-all-evs-union-text,montecarlo-all-extra-payoffs-text,montecarlo-distsamplers-text,montecarlo-all-dists-text,montecarlo-all-trackers-text,montecarlo-EVPI-summary-text,montecarlo-strategy-chart,montecarlo-probdist,montecarlo-cost-effect-chart,montecarlo-cost-effect-chart-inv,montecarlo-cost-effect-txt,montecarlo-CEAC-chart,montecarlo-CE-strategy-chart,montecarlo-CE-scatter-chart,montecarlo-ICE-scatter-chart,montecarlo-nmb-vs-wtp,montecarlo-inmb-vs-wtp"/>
      <Preference xmi:id="_6UiEVUO2EeaRieIInYRQLg" Name="DecPlacesProb" Value="3"/>
      <Preference xmi:id="_6UiEVkO2EeaRieIInYRQLg" Name="DecPlacesBranchProb" Value="3"/>
      <Preference xmi:id="_6UiEV0O2EeaRieIInYRQLg" Name="DecPlacesPathProb" Value="3"/>
      <Preference xmi:id="_6UiEWEO2EeaRieIIoXRQLg" Name="forPayoff2evDecPlaces" Value="2"/>
      <Preference xmi:id="_6UiEWUO2EeaRieIIoXRQLg" Name="forPayoff1evDecPlaces" Value="8"/>
      <Preference xmi:id="_6UiEWkO2EeaRieIIoXRQLg" Name="forCostEffectivenessevDecPlaces" Value="6"/>
      <Preference xmi:id="_6UiEW0O2EeaRieIIoXRQLg" Name="2saWay0" Value="pInfStrongy"/>
      <Preference xmi:id="_6UiEXEO2EeaRieIIoXRQLg" Name="2saWay1" Value="Qstrongy"/>
      <Preference xmi:id="_WMFMoERZEeaiBYHUA_UWBg" Name="1saWay0" Value="Qstrongy"/>
      <Preference xmi:id="_6UiEXkO2EeaRieIIpWRQLg" Name="sens3WayVariable3" Value="PInfAscarNoTreat,pInfTrichNoTreat,discount_rate,effAlbenHook,effAlbenTrich,effAlbenAscar,effIver,pSensitivityStrongy,pSensitivityHook,pSpecStrongy,cAlbenPresump,pInpatientStrongy,cScreenAll,cScreenTreatIver,pFollow,pOutpatientCaseHTA,EffOverseas,DurRiskHook,cAlben,cOutpatientOpp,cOutpatientAlben,cOutpatientIver,cIverPresump,cHospStrongyOpp,cInpatientStrongy,pIOMTreat,pDeathInpatientStrongy,pSymptom,pTreatPresump"/>
      <Preference xmi:id="_6UiEX0O2EeaRieIIpWRQLg" Name="monteNumVOISamples" Value="0"/>
      <Preference xmi:id="_6UiEYEO2EeaRieIIpWRQLg" Name="monteNumSamples" Value="10000"/>
      <Preference xmi:id="_6UiEYUO2EeaRieIIpWRQLg" Name="monteNumTrials" Value="0"/>
      <Preference xmi:id="_6UiEYkO2EeaRieIIqVRQLg" Name="numberOfEnabledPayoffs" Value="9"/>
      <Preference xmi:id="_6UiEY0O2EeaRieIIqVRQLg" Name="useGlobalDiscounting" Value="false"/>
      <Preference xmi:id="_6UiEZEO2EeaRieIIqVRQLg" Name="globalDiscountingMarkovCycleLength" Value=""/>
      <Preference xmi:id="_6UiEZUO2EeaRieIIqVRQLg" Name="globalDiscountingDESTimeUnit" Value=""/>
      <Preference xmi:id="_6UiEZkO2EeaRieIIqVRQLg" Name="calculateExtraPayoffs" Value="false"/>
      <Preference xmi:id="_6UiEZ0O2EeaRieIIrURQLg" Name="globalDiscountingDiscountRate1" Value=""/>
      <Preference xmi:id="_6UiEaEO2EeaRieIIrURQLg" Name="globalDiscountingDiscountRate2" Value=""/>
      <Preference xmi:id="_6UiEaUO2EeaRieIIrURQLg" Name="globalDiscountingDiscountRate3" Value=""/>
      <Preference xmi:id="_6UiEakO2EeaRieIIrURQLg" Name="globalDiscountingDiscountRate4" Value=""/>
      <Preference xmi:id="_6UiEa0O2EeaRieIIrURQLg" Name="globalDiscountingDiscountRate5" Value=""/>
      <Preference xmi:id="_6UiEbEO2EeaRieIIsTRQLg" Name="globalDiscountingDiscountRate6" Value=""/>
      <Preference xmi:id="_6UiEbUO2EeaRieIIsTRQLg" Name="globalDiscountingDiscountRate7" Value=""/>
      <Preference xmi:id="_6UiEbkO2EeaRieIIsTRQLg" Name="globalDiscountingDiscountRate8" Value=""/>
      <Preference xmi:id="_6UiEb0O2EeaRieIIsTRQLg" Name="globalDiscountingDiscountRate9" Value=""/>
      <Preference xmi:id="_6UiEcEO2EeaRieIIsTRQLg" Name="riskFunction" Value="vConstantRisk"/>
      <Preference xmi:id="_6UiEcUO2EeaRieIItSRQLg" Name="useRiskFunction" Value="false"/>
      <Preference xmi:id="_6UiEckO2EeaRieIItSRQLg" Name="decimalSeparator" Value="."/>
      <Preference xmi:id="_6UiEc0O2EeaRieIItSRQLg" Name="currencySymbolLeft" Value="true"/>
      <Preference xmi:id="_6UiEdEO2EeaRieIItSRQLg" Name="thousandsSeparator" Value=","/>
      <Preference xmi:id="_6UiEdUO2EeaRieIItSRQLg" Name="currencySymbol" Value="$"/>
      <Preference xmi:id="_6UiEdkO2EeaRieIIuRRQLg" Name="autoCalculateProbabilities" Value="false"/>
      <Preference xmi:id="_6UiEd0O2EeaRieIIuRRQLg" Name="allowTerminalNodeActPayoff" Value="false"/>
      <Preference xmi:id="_6UiEeEO2EeaRieIIuRRQLg" Name="terminateMarkovTrialsOnAbsorb" Value="true"/>
      <Preference xmi:id="_6UiEeUO2EeaRieIIuRRQLg" Name="evaluateTrackersFirstOrderOnly" Value="true"/>
      <Preference xmi:id="_6UiEekO2EeaRieIIuRRQLg" Name="TrackerModificationEvalOrder" Value="REVERSE_ALPHA_DEFAULT"/>
      <Preference xmi:id="_6UiEe0O2EeaRieIIvQRQLg" Name="allowProbabilitiesNotSumTo1" Value="false"/>
      <Preference xmi:id="_6UiEfEO2EeaRieIIvQRQLg" Name="randomizeDiscreteIndividuals" Value="false"/>
      <Preference xmi:id="_6UiEfUO2EeaRieIIvQRQLg" Name="mainPayoff" Value="1"/>
      <Preference xmi:id="_6UiEfkO2EeaRieIIvQRQLg" Name="optType1" Value="opt_high"/>
      <Preference xmi:id="_6UiEf0O2EeaRieIIvQRQLg" Name="customPayoffName7" Value=""/>
      <Preference xmi:id="_6UiEgEO2EeaRieIIwPRQLg" Name="customPayoffName8" Value=""/>
      <Preference xmi:id="_6UiEgUO2EeaRieIIwPRQLg" Name="customPayoffName9" Value=""/>
      <Preference xmi:id="_6UiEgkO2EeaRieIIwPRQLg" Name="monteRunTrials" Value="false"/>
    </PreferenceSet>
  </tree:Tree>
  <notation:Diagram xmi:id="_6UiEg0O2EeaRieIIwPRQLg" type="TreeDocument" element="#_6Uh-kEO2EeaRieIIA_RQLg" measurementUnit="Himetric">
    <children xmi:id="_6UiEhEO2EeaRieIIwPRQLg" type="TreeDocument_Tree">
      <children xmi:id="_6UiEhUO2EeaRieIIxORQLg" type="DecisionNode" element="#_6Uh-kUO2EeaRieIIA_RQLg">
        <children xmi:id="_6UiEhkO2EeaRieIIxORQLg" type="TreeNode_Label"/>
        <children xmi:id="_6UiEh0O2EeaRieIIxORQLg" type="TreeNode_Probability"/>
        <children xmi:id="_6UiEiEO2EeaRieIIxORQLg" type="TreeNode_Variables"/>
        <styles xsi:type="notation:ShapeStyle" xmi:id="_6UiEiUO2EeaRieIIxORQLg" fontName="Segoe UI" lineColor="0"/>
      </children>
      <children xmi:id="_6UiEikO2EeaRieIIyNRQLg" type="ChanceNode" element="#_6UiBTUO2EeaRieIIMzRQLg">
        <children xmi:id="_6UiEi0O2EeaRieIIyNRQLg" type="TreeNode_Label"/>
        <children xmi:id="_6UiEjEO2EeaRieIIyNRQLg" type="TreeNode_Probability"/>
        <children xmi:id="_6UiEjUO2EeaRieIIyNRQLg" type="TreeNode_Variables"/>
        <children xmi:id="_6UiEjkO2EeaRieIIyNRQLg" type="TreeNode_Collapser"/>
        <styles xsi:type="notation:ShapeStyle" xmi:id="_6UiEj0O2EeaRieIIzMRQLg" lineColor="0"/>
      </children>
      <children xmi:id="_6UiEkEO2EeaRieIIzMRQLg" visible="false" type="ChanceNode" element="#_6Uh-10O2EeaRieIIOxRQLg">
        <children xmi:id="_6UiEkUO2EeaRieIIzMRQLg" type="TreeNode_Label"/>
        <children xmi:id="_6UiEkkO2EeaRieIIzMRQLg" type="TreeNode_Probability"/>
        <children xmi:id="_6UiEk0O2EeaRieIIzMRQLg" type="TreeNode_Variables"/>
        <children xmi:id="_6UiElEO2EeaRieII0LRQLg" type="TreeNode_Collapser"/>
        <styles xsi:type="notation:ShapeStyle" xmi:id="_6UiElUO2EeaRieII0LRQLg" lineColor="0"/>
      </children>
      <children xmi:id="_6UiElkO2EeaRieII0LRQLg" visible="false" type="ChanceNode" element="#_6Uh_gkO2EeaRieIIwPRQLg">
        <children xmi:id="_6UiEl0O2EeaRieII0LRQLg" type="TreeNode_Label"/>
        <children xmi:id="_6UiEmEO2EeaRieII0LRQLg" type="TreeNode_Probability"/>
        <children xmi:id="_6UiEmUO2EeaRieII1KRQLg" type="TreeNode_Variables"/>
        <children xmi:id="_6UiEmkO2EeaRieII1KRQLg" type="TreeNode_Collapser"/>
        <styles xsi:type="notation:ShapeStyle" xmi:id="_6UiEm0O2EeaRieII1KRQLg" lineColor="0"/>
      </children>
      <children xmi:id="_6UiEnEO2EeaRieII1KRQLg" visible="false" type="ChanceNode" element="#_6Uh_GEO2EeaRieIIbkRQLg">
        <children xmi:id="_6UiEnUO2EeaRieII1KRQLg" type="TreeNode_Label"/>
        <children xmi:id="_6UiEnkO2EeaRieII2JRQLg" type="TreeNode_Probability"/>
        <children xmi:id="_6UiEn0O2EeaRieII2JRQLg" type="TreeNode_Variables"/>
        <children xmi:id="_6UiEoEO2EeaRieII2JRQLg" type="TreeNode_Collapser"/>
        <styles xsi:type="notation:ShapeStyle" xmi:id="_6UiEoUO2EeaRieII2JRQLg" lineColor="0"/>
      </children>
      <children xmi:id="_6UiEokO2EeaRieII2JRQLg" visible="false" type="ChanceNode" element="#_6Uh_xEO2EeaRieII9CRQLg">
        <children xmi:id="_6UiEo0O2EeaRieII3IRQLg" type="TreeNode_Label"/>
        <children xmi:id="_6UiEpEO2EeaRieII3IRQLg" type="TreeNode_Probability"/>
        <children xmi:id="_6UiEpUO2EeaRieII3IRQLg" type="TreeNode_Variables"/>
        <children xmi:id="_6UiEpkO2EeaRieII3IRQLg" type="TreeNode_Collapser"/>
        <styles xsi:type="notation:ShapeStyle" xmi:id="_6UiEp0O2EeaRieII3IRQLg" lineColor="0"/>
      </children>
      <children xmi:id="_6UiEqEO2EeaRieII4HRQLg" visible="false" type="ChanceNode" element="#_6Uh_o0O2EeaRieII3IRQLg">
        <children xmi:id="_6UiEqUO2EeaRieII4HRQLg" type="TreeNode_Label"/>
        <children xmi:id="_6UiEqkO2EeaRieII4HRQLg" type="TreeNode_Probability"/>
        <children xmi:id="_6UiEq0O2EeaRieII4HRQLg" type="TreeNode_Variables"/>
        <children xmi:id="_6UiErEO2EeaRieII4HRQLg" type="TreeNode_Collapser"/>
        <styles xsi:type="notation:ShapeStyle" xmi:id="_6UiErUO2EeaRieII5GRQLg" lineColor="0"/>
      </children>
      <children xmi:id="_6UiErkO2EeaRieII5GRQLg" visible="false" type="ChanceNode" element="#_6UiAOEO2EeaRieIIUrRQLg">
        <children xmi:id="_6UiEr0O2EeaRieII5GRQLg" type="TreeNode_Label"/>
        <children xmi:id="_6UiEsEO2EeaRieII5GRQLg" type="TreeNode_Probability"/>
        <children xmi:id="_6UiEsUO2EeaRieII5GRQLg" type="TreeNode_Variables"/>
        <children xmi:id="_6UiEskO2EeaRieII6FRQLg" type="TreeNode_Collapser"/>
        <styles xsi:type="notation:ShapeStyle" xmi:id="_6UiEs0O2EeaRieII6FRQLg" lineColor="0"/>
      </children>
      <children xmi:id="_6UiEtEO2EeaRieII6FRQLg" visible="false" type="MarkovNode" element="#_6UiAPkO2EeaRieIIWpRQLg">
        <children xmi:id="_6UiEtUO2EeaRieII6FRQLg" type="TreeNode_Label"/>
        <children xmi:id="_6UiEtkO2EeaRieII6FRQLg" type="TreeNode_Probability"/>
        <children xmi:id="_6UiEt0O2EeaRieII7ERQLg" type="TreeNode_Variables"/>
        <styles xsi:type="notation:ShapeStyle" xmi:id="_6UiEuEO2EeaRieII7ERQLg" lineColor="0"/>
      </children>
      <children xmi:id="_6UiEuUO2EeaRieII7ERQLg" visible="false" type="ChanceNode" element="#_6Uh-2UO2EeaRieIIOxRQLg">
        <children xmi:id="_6UiEukO2EeaRieII7ERQLg" type="TreeNode_Label"/>
        <children xmi:id="_6UiEu0O2EeaRieII7ERQLg" type="TreeNode_Probability"/>
        <children xmi:id="_6UiEvEO2EeaRieII8DRQLg" type="TreeNode_Variables"/>
        <children xmi:id="_6UiEvUO2EeaRieII8DRQLg" type="TreeNode_Collapser"/>
        <styles xsi:type="notation:ShapeStyle" xmi:id="_6UiEvkO2EeaRieII8DRQLg" lineColor="0"/>
      </children>
      <children xmi:id="_6UiEv0O2EeaRieII8DRQLg" visible="false" type="MarkovNode" element="#_6Uh_DUO2EeaRieIIZmRQLg">
        <children xmi:id="_6UiEwEO2EeaRieII8DRQLg" type="TreeNode_Label"/>
        <children xmi:id="_6UiEwUO2EeaRieII9CRQLg" type="TreeNode_Probability"/>
        <children xmi:id="_6UiEwkO2EeaRieII9CRQLg" type="TreeNode_Variables"/>
        <styles xsi:type="notation:ShapeStyle" xmi:id="_6UiEw0O2EeaRieII9CRQLg" fontName="Segoe UI" lineColor="0"/>
      </children>
      <children xmi:id="_6UiExEO2EeaRieII9CRQLg" visible="false" type="ChanceNode" element="#_6Uh-20O2EeaRieIIPwRQLg">
        <children xmi:id="_6UiExUO2EeaRieII9CRQLg" type="TreeNode_Label"/>
        <children xmi:id="_6UiExkO2EeaRieII-BRQLg" type="TreeNode_Probability"/>
        <children xmi:id="_6UiEx0O2EeaRieII-BRQLg" type="TreeNode_Variables"/>
        <children xmi:id="_6UiEyEO2EeaRieII-BRQLg" type="TreeNode_Collapser"/>
        <styles xsi:type="notation:ShapeStyle" xmi:id="_6UiEyUO2EeaRieII-BRQLg" fontName="Segoe UI" lineColor="0"/>
      </children>
      <children xmi:id="_6UiEykO2EeaRieII-BRQLg" visible="false" type="MarkovNode" element="#_6Uh_A0O2EeaRieIIXoRQLg">
        <children xmi:id="_6UiEy0O2EeaRieII_ARQLg" type="TreeNode_Label"/>
        <children xmi:id="_6UiEzEO2EeaRieII_ARQLg" type="TreeNode_Probability"/>
        <children xmi:id="_6UiEzUO2EeaRieII_ARQLg" type="TreeNode_Variables"/>
        <styles xsi:type="notation:ShapeStyle" xmi:id="_6UiEzkO2EeaRieII_ARQLg" fontName="Segoe UI" lineColor="0"/>
      </children>
      <children xmi:id="_6UiEz0O2EeaRieII_ARQLg" visible="false" type="MarkovNode" element="#_6Uh-3UO2EeaRieIIPwRQLg">
        <children xmi:id="_6UiE0EO2EeaRieIIA_RQLg" type="TreeNode_Label"/>
        <children xmi:id="_6UiE0UO2EeaRieIIA_RQLg" type="TreeNode_Probability"/>
        <children xmi:id="_6UiE0kO2EeaRieIIA_RQLg" type="TreeNode_Variables"/>
        <children xmi:id="_6UiE00O2EeaRieIIA_RQLg" type="TreeNode_CloneMasterIndex"/>
        <children xmi:id="_6UiE1EO2EeaRieIIA_RQLg" type="TreeNode_Collapser"/>
        <styles xsi:type="notation:ShapeStyle" xmi:id="_6UiE1UO2EeaRieIIB-RQLg" fontName="Segoe UI" lineColor="0"/>
      </children>
      <children xmi:id="_6UiE1kO2EeaRieIIB-RQLg" visible="false" type="ChanceNode" element="#_6Uh_GkO2EeaRieIIbkRQLg">
        <children xmi:id="_6UiE10O2EeaRieIIB-RQLg" type="TreeNode_Label"/>
        <children xmi:id="_6UiE2EO2EeaRieIIB-RQLg" type="TreeNode_Probability"/>
        <children xmi:id="_6UiE2UO2EeaRieIIB-RQLg" type="TreeNode_Variables"/>
        <children xmi:id="_6UiE2kO2EeaRieIIC9RQLg" type="TreeNode_Collapser"/>
        <styles xsi:type="notation:ShapeStyle" xmi:id="_6UiE20O2EeaRieIIC9RQLg" fontName="Segoe UI" lineColor="0"/>
      </children>
      <children xmi:id="_6UiE3EO2EeaRieIIC9RQLg" visible="false" type="ChanceNode" element="#_6Uh_HEO2EeaRieIIcjRQLg">
        <children xmi:id="_6UiE3UO2EeaRieIIC9RQLg" type="TreeNode_Label"/>
        <children xmi:id="_6UiE3kO2EeaRieIIC9RQLg" type="TreeNode_Probability"/>
        <children xmi:id="_6UiE30O2EeaRieIID8RQLg" type="TreeNode_Variables"/>
        <children xmi:id="_6UiE4EO2EeaRieIID8RQLg" type="TreeNode_Collapser"/>
        <styles xsi:type="notation:ShapeStyle" xmi:id="_6UiE4UO2EeaRieIID8RQLg" lineColor="0"/>
      </children>
      <children xmi:id="_6UiE4kO2EeaRieIID8RQLg" visible="false" type="MarkovNode" element="#_6Uh_HkO2EeaRieIIcjRQLg">
        <children xmi:id="_6UiE40O2EeaRieIID8RQLg" type="TreeNode_Label"/>
        <children xmi:id="_6UiE5EO2EeaRieIIE7RQLg" type="TreeNode_Probability"/>
        <children xmi:id="_6UiE5UO2EeaRieIIE7RQLg" type="TreeNode_Variables"/>
        <styles xsi:type="notation:ShapeStyle" xmi:id="_6UiE5kO2EeaRieIIE7RQLg" lineColor="0"/>
      </children>
      <children xmi:id="_6UiE50O2EeaRieIIE7RQLg" visible="false" type="ChanceNode" element="#_6UiANkO2EeaRieIIUrRQLg">
        <children xmi:id="_6UiE6EO2EeaRieIIE7RQLg" type="TreeNode_Label"/>
        <children xmi:id="_6UiE6UO2EeaRieIIF6RQLg" type="TreeNode_Probability"/>
        <children xmi:id="_6UiE6kO2EeaRieIIF6RQLg" type="TreeNode_Variables"/>
        <children xmi:id="_6UiE60O2EeaRieIIF6RQLg" type="TreeNode_Collapser"/>
        <styles xsi:type="notation:ShapeStyle" xmi:id="_6UiE7EO2EeaRieIIF6RQLg" fontName="Segoe UI" lineColor="0"/>
      </children>
      <children xmi:id="_6UiE7UO2EeaRieIIF6RQLg" visible="false" type="MarkovNode" element="#_6Uh_xkO2EeaRieII-BRQLg">
        <children xmi:id="_6UiE7kO2EeaRieIIG5RQLg" type="TreeNode_Label"/>
        <children xmi:id="_6UiE70O2EeaRieIIG5RQLg" type="TreeNode_Probability"/>
        <children xmi:id="_6UiE8EO2EeaRieIIG5RQLg" type="TreeNode_Variables"/>
        <children xmi:id="_6UiE8UO2EeaRieIIG5RQLg" type="TreeNode_CloneMasterIndex"/>
        <children xmi:id="_6UiE8kO2EeaRieIIG5RQLg" type="TreeNode_Collapser"/>
        <styles xsi:type="notation:ShapeStyle" xmi:id="_6UiE80O2EeaRieIIH4RQLg" lineColor="0"/>
      </children>
      <children xmi:id="_6UiE9EO2EeaRieIIH4RQLg" visible="false" type="TerminalNode" element="#_6UiAKUO2EeaRieIIRuRQLg">
        <children xmi:id="_6UiE9UO2EeaRieIIH4RQLg" type="TreeNode_Label"/>
        <children xmi:id="_6UiE9kO2EeaRieIIH4RQLg" type="TreeNode_Probability"/>
        <children xmi:id="_6UiE90O2EeaRieIIH4RQLg" type="TreeNode_Variables"/>
        <styles xsi:type="notation:ShapeStyle" xmi:id="_6UiE-EO2EeaRieIII3RQLg" lineColor="0"/>
      </children>
      <children xmi:id="_6UiE-UO2EeaRieIII3RQLg" visible="false" type="TerminalNode" element="#_6UiAHEO2EeaRieIIPwRQLg">
        <children xmi:id="_6UiE-kO2EeaRieIII3RQLg" type="TreeNode_Label"/>
        <children xmi:id="_6UiE-0O2EeaRieIII3RQLg" type="TreeNode_Probability"/>
        <children xmi:id="_6UiE_EO2EeaRieIII3RQLg" type="TreeNode_Variables"/>
        <styles xsi:type="notation:ShapeStyle" xmi:id="_6UiE_UO2EeaRieIIJ2RQLg" lineColor="0"/>
      </children>
      <children xmi:id="_6UiE_kO2EeaRieIIJ2RQLg" visible="false" type="ChanceNode" element="#_6Uh_2kO2EeaRieIIC9RQLg">
        <children xmi:id="_6UiE_0O2EeaRieIIJ2RQLg" type="TreeNode_Label"/>
        <children xmi:id="_6UiFAEO2EeaRieIIJ2RQLg" type="TreeNode_Probability"/>
        <children xmi:id="_6UiFAUO2EeaRieIIJ2RQLg" type="TreeNode_Variables"/>
        <children xmi:id="_6UiFAkO2EeaRieIIK1RQLg" type="TreeNode_Collapser"/>
        <styles xsi:type="notation:ShapeStyle" xmi:id="_6UiFA0O2EeaRieIIK1RQLg" lineColor="0"/>
      </children>
      <children xmi:id="_6UiFBEO2EeaRieIIK1RQLg" visible="false" type="ChanceNode" element="#_6UiABEO2EeaRieIIK1RQLg">
        <children xmi:id="_6UiFBUO2EeaRieIIK1RQLg" type="TreeNode_Label"/>
        <children xmi:id="_6UiFBkO2EeaRieIIK1RQLg" type="TreeNode_Probability"/>
        <children xmi:id="_6UiFB0O2EeaRieIIL0RQLg" type="TreeNode_Variables"/>
        <children xmi:id="_6UiFCEO2EeaRieIIL0RQLg" type="TreeNode_Collapser"/>
        <styles xsi:type="notation:ShapeStyle" xmi:id="_6UiFCUO2EeaRieIIL0RQLg" lineColor="0"/>
      </children>
      <children xmi:id="_6UiFCkO2EeaRieIIL0RQLg" visible="false" type="ChanceNode" element="#_6Uh_80O2EeaRieIIH4RQLg">
        <children xmi:id="_6UiFC0O2EeaRieIIL0RQLg" type="TreeNode_Label"/>
        <children xmi:id="_6UiFDEO2EeaRieIIMzRQLg" type="TreeNode_Probability"/>
        <children xmi:id="_6UiFDUO2EeaRieIIMzRQLg" type="TreeNode_Variables"/>
        <children xmi:id="_6UiFDkO2EeaRieIIMzRQLg" type="TreeNode_Collapser"/>
        <styles xsi:type="notation:ShapeStyle" xmi:id="_6UiFD0O2EeaRieIIMzRQLg" lineColor="0"/>
      </children>
      <children xmi:id="_6UiFEEO2EeaRieIIMzRQLg" visible="false" type="ChanceNode" element="#_6Uh_yUO2EeaRieII-BRQLg">
        <children xmi:id="_6UiFEUO2EeaRieIINyRQLg" type="TreeNode_Label"/>
        <children xmi:id="_6UiFEkO2EeaRieIINyRQLg" type="TreeNode_Probability"/>
        <children xmi:id="_6UiFE0O2EeaRieIINyRQLg" type="TreeNode_Variables"/>
        <children xmi:id="_6UiFFEO2EeaRieIINyRQLg" type="TreeNode_Collapser"/>
        <styles xsi:type="notation:ShapeStyle" xmi:id="_6UiFFUO2EeaRieIINyRQLg" lineColor="0"/>
      </children>
      <children xmi:id="_6UiFFkO2EeaRieIIOxRQLg" visible="false" type="TerminalNode" element="#_6Uh_10O2EeaRieIIB-RQLg">
        <children xmi:id="_6UiFF0O2EeaRieIIOxRQLg" type="TreeNode_Label"/>
        <children xmi:id="_6UiFGEO2EeaRieIIOxRQLg" type="TreeNode_Probability"/>
        <children xmi:id="_6UiFGUO2EeaRieIIOxRQLg" type="TreeNode_Variables"/>
        <styles xsi:type="notation:ShapeStyle" xmi:id="_6UiFGkO2EeaRieIIOxRQLg" lineColor="0"/>
      </children>
      <children xmi:id="_6UiFG0O2EeaRieIIPwRQLg" visible="false" type="TerminalNode" element="#_6Uh_1EO2EeaRieIIA_RQLg">
        <children xmi:id="_6UiFHEO2EeaRieIIPwRQLg" type="TreeNode_Label"/>
        <children xmi:id="_6UiFHUO2EeaRieIIPwRQLg" type="TreeNode_Probability"/>
        <children xmi:id="_6UiFHkO2EeaRieIIPwRQLg" type="TreeNode_Variables"/>
        <styles xsi:type="notation:ShapeStyle" xmi:id="_6UiFH0O2EeaRieIIPwRQLg" lineColor="0"/>
      </children>
      <children xmi:id="_6UiFIEO2EeaRieIIQvRQLg" visible="false" type="TerminalNode" element="#_6UiAF0O2EeaRieIIOxRQLg">
        <children xmi:id="_6UiFIUO2EeaRieIIQvRQLg" type="TreeNode_Label"/>
        <children xmi:id="_6UiFIkO2EeaRieIIQvRQLg" type="TreeNode_Probability"/>
        <children xmi:id="_6UiFI0O2EeaRieIIQvRQLg" type="TreeNode_Variables"/>
        <styles xsi:type="notation:ShapeStyle" xmi:id="_6UiFJEO2EeaRieIIQvRQLg" lineColor="0"/>
      </children>
      <children xmi:id="_6UiFJUO2EeaRieIIRuRQLg" visible="false" type="TerminalNode" element="#_6UiAEkO2EeaRieIINyRQLg">
        <children xmi:id="_6UiFJkO2EeaRieIIRuRQLg" type="TreeNode_Label"/>
        <children xmi:id="_6UiFJ0O2EeaRieIIRuRQLg" type="TreeNode_Probability"/>
        <children xmi:id="_6UiFKEO2EeaRieIIRuRQLg" type="TreeNode_Variables"/>
        <styles xsi:type="notation:ShapeStyle" xmi:id="_6UiFKUO2EeaRieIIRuRQLg" lineColor="0"/>
      </children>
      <children xmi:id="_6UiFKkO2EeaRieIIStRQLg" visible="false" type="TerminalNode" element="#_6UiAD0O2EeaRieIIMzRQLg">
        <children xmi:id="_6UiFK0O2EeaRieIIStRQLg" type="TreeNode_Label"/>
        <children xmi:id="_6UiFLEO2EeaRieIIStRQLg" type="TreeNode_Probability"/>
        <children xmi:id="_6UiFLUO2EeaRieIIStRQLg" type="TreeNode_Variables"/>
        <styles xsi:type="notation:ShapeStyle" xmi:id="_6UiFLkO2EeaRieIIStRQLg" lineColor="0"/>
      </children>
      <children xmi:id="_6UiFL0O2EeaRieIITsRQLg" visible="false" type="TerminalNode" element="#_6UiAAUO2EeaRieIIJ2RQLg">
        <children xmi:id="_6UiFMEO2EeaRieIITsRQLg" type="TreeNode_Label"/>
        <children xmi:id="_6UiFMUO2EeaRieIITsRQLg" type="TreeNode_Probability"/>
        <children xmi:id="_6UiFMkO2EeaRieIITsRQLg" type="TreeNode_Variables"/>
        <styles xsi:type="notation:ShapeStyle" xmi:id="_6UiFM0O2EeaRieIITsRQLg" lineColor="0"/>
      </children>
      <children xmi:id="_6UiFNEO2EeaRieIIUrRQLg" visible="false" type="TerminalNode" element="#_6Uh__kO2EeaRieIIJ2RQLg">
        <children xmi:id="_6UiFNUO2EeaRieIIUrRQLg" type="TreeNode_Label"/>
        <children xmi:id="_6UiFNkO2EeaRieIIUrRQLg" type="TreeNode_Probability"/>
        <children xmi:id="_6UiFN0O2EeaRieIIUrRQLg" type="TreeNode_Variables"/>
        <styles xsi:type="notation:ShapeStyle" xmi:id="_6UiFOEO2EeaRieIIUrRQLg" lineColor="0"/>
      </children>
      <children xmi:id="_6UiFOUO2EeaRieIIVqRQLg" visible="false" type="TerminalNode" element="#_6Uh_7kO2EeaRieIIG5RQLg">
        <children xmi:id="_6UiFOkO2EeaRieIIVqRQLg" type="TreeNode_Label"/>
        <children xmi:id="_6UiFO0O2EeaRieIIVqRQLg" type="TreeNode_Probability"/>
        <children xmi:id="_6UiFPEO2EeaRieIIVqRQLg" type="TreeNode_Variables"/>
        <styles xsi:type="notation:ShapeStyle" xmi:id="_6UiFPUO2EeaRieIIVqRQLg" lineColor="0"/>
      </children>
      <children xmi:id="_6UiFPkO2EeaRieIIWpRQLg" visible="false" type="TerminalNode" element="#_6Uh_60O2EeaRieIIF6RQLg">
        <children xmi:id="_6UiFP0O2EeaRieIIWpRQLg" type="TreeNode_Label"/>
        <children xmi:id="_6UiFQEO2EeaRieIIWpRQLg" type="TreeNode_Probability"/>
        <children xmi:id="_6UiFQUO2EeaRieIIWpRQLg" type="TreeNode_Variables"/>
        <styles xsi:type="notation:ShapeStyle" xmi:id="_6UiFQkO2EeaRieIIWpRQLg" lineColor="0"/>
      </children>
      <children xmi:id="_6UiFQ0O2EeaRieIIXoRQLg" visible="false" type="TerminalNode" element="#_6Uh_6EO2EeaRieIIE7RQLg">
        <children xmi:id="_6UiFREO2EeaRieIIXoRQLg" type="TreeNode_Label"/>
        <children xmi:id="_6UiFRUO2EeaRieIIXoRQLg" type="TreeNode_Probability"/>
        <children xmi:id="_6UiFRkO2EeaRieIIXoRQLg" type="TreeNode_Variables"/>
        <styles xsi:type="notation:ShapeStyle" xmi:id="_6UiFR0O2EeaRieIIXoRQLg" lineColor="0"/>
      </children>
      <children xmi:id="_6UiFSEO2EeaRieIIYnRQLg" visible="false" type="TerminalNode" element="#_6Uh_5UO2EeaRieIIE7RQLg">
        <children xmi:id="_6UiFSUO2EeaRieIIYnRQLg" type="TreeNode_Label"/>
        <children xmi:id="_6UiFSkO2EeaRieIIYnRQLg" type="TreeNode_Probability"/>
        <children xmi:id="_6UiFS0O2EeaRieIIYnRQLg" type="TreeNode_Variables"/>
        <styles xsi:type="notation:ShapeStyle" xmi:id="_6UiFTEO2EeaRieIIYnRQLg" lineColor="0"/>
      </children>
      <children xmi:id="_6UiFTUO2EeaRieIIZmRQLg" type="ChanceNode" element="#_6UiASEO2EeaRieIIYnRQLg">
        <children xmi:id="_6UiFTkO2EeaRieIIZmRQLg" type="TreeNode_Label"/>
        <children xmi:id="_6UiFT0O2EeaRieIIZmRQLg" type="TreeNode_Probability"/>
        <children xmi:id="_6UiFUEO2EeaRieIIZmRQLg" type="TreeNode_Variables"/>
        <children xmi:id="_6UiFUUO2EeaRieIIZmRQLg" type="TreeNode_Collapser"/>
        <styles xsi:type="notation:ShapeStyle" xmi:id="_6UiFUkO2EeaRieIIalRQLg" fontName="Segoe UI" lineColor="0"/>
      </children>
      <children xmi:id="_6UiFU0O2EeaRieIIalRQLg" visible="false" type="ChanceNode" element="#_6UiBS0O2EeaRieIIL0RQLg">
        <children xmi:id="_6UiFVEO2EeaRieIIalRQLg" type="TreeNode_Label"/>
        <children xmi:id="_6UiFVUO2EeaRieIIalRQLg" type="TreeNode_Probability"/>
        <children xmi:id="_6UiFVkO2EeaRieIIalRQLg" type="TreeNode_Variables"/>
        <styles xsi:type="notation:ShapeStyle" xmi:id="_6UiFV0O2EeaRieIIbkRQLg" fontName="Segoe UI" lineColor="0"/>
      </children>
      <children xmi:id="_6UiFWEO2EeaRieIIbkRQLg" visible="false" type="ChanceNode" element="#_6UiASUO2EeaRieIIYnRQLg">
        <children xmi:id="_6UiFWUO2EeaRieIIbkRQLg" type="TreeNode_Label"/>
        <children xmi:id="_6UiFWkO2EeaRieIIbkRQLg" type="TreeNode_Probability"/>
        <children xmi:id="_6UiFW0O2EeaRieIIbkRQLg" type="TreeNode_Variables"/>
        <children xmi:id="_6UiFXEO2EeaRieIIcjRQLg" type="TreeNode_Collapser"/>
        <styles xsi:type="notation:ShapeStyle" xmi:id="_6UiFXUO2EeaRieIIcjRQLg" lineColor="0"/>
      </children>
      <children xmi:id="_6UiFXkO2EeaRieIIcjRQLg" visible="false" type="ChanceNode" element="#_6UiBMUO2EeaRieIIG5RQLg">
        <children xmi:id="_6UiFX0O2EeaRieIIcjRQLg" type="TreeNode_Label"/>
        <children xmi:id="_6UiFYEO2EeaRieIIcjRQLg" type="TreeNode_Probability"/>
        <children xmi:id="_6UiFYUO2EeaRieIIdiRQLg" type="TreeNode_Variables"/>
        <children xmi:id="_6UiFYkO2EeaRieIIdiRQLg" type="TreeNode_Collapser"/>
        <styles xsi:type="notation:ShapeStyle" xmi:id="_6UiFY0O2EeaRieIIdiRQLg" lineColor="0"/>
      </children>
      <children xmi:id="_6UiFZEO2EeaRieIIdiRQLg" visible="false" type="ChanceNode" element="#_6UiA8UO2EeaRieII5GRQLg">
        <children xmi:id="_6UiFZUO2EeaRieIIdiRQLg" type="TreeNode_Label"/>
        <children xmi:id="_6UiFZkO2EeaRieIIehRQLg" type="TreeNode_Probability"/>
        <children xmi:id="_6UiFZ0O2EeaRieIIehRQLg" type="TreeNode_Variables"/>
        <children xmi:id="_6UiFaEO2EeaRieIIehRQLg" type="TreeNode_Collapser"/>
        <styles xsi:type="notation:ShapeStyle" xmi:id="_6UiFaUO2EeaRieIIehRQLg" lineColor="0"/>
      </children>
      <children xmi:id="_6UiFakO2EeaRieIIehRQLg" visible="false" type="ChanceNode" element="#_6UiAsUO2EeaRieIItSRQLg">
        <children xmi:id="_6UiFa0O2EeaRieIIfgRQLg" type="TreeNode_Label"/>
        <children xmi:id="_6UiFbEO2EeaRieIIfgRQLg" type="TreeNode_Probability"/>
        <children xmi:id="_6UiFbUO2EeaRieIIfgRQLg" type="TreeNode_Variables"/>
        <children xmi:id="_6UiFbkO2EeaRieIIfgRQLg" type="TreeNode_Collapser"/>
        <styles xsi:type="notation:ShapeStyle" xmi:id="_6UiFb0O2EeaRieIIfgRQLg" lineColor="0"/>
      </children>
      <children xmi:id="_6UiFcEO2EeaRieIIgfRQLg" visible="false" type="ChanceNode" element="#_6UiAcUO2EeaRieIIgfRQLg">
        <children xmi:id="_6UiFcUO2EeaRieIIgfRQLg" type="TreeNode_Label"/>
        <children xmi:id="_6UiFckO2EeaRieIIgfRQLg" type="TreeNode_Probability"/>
        <children xmi:id="_6UiFc0O2EeaRieIIgfRQLg" type="TreeNode_Variables"/>
        <children xmi:id="_6UiFdEO2EeaRieIIgfRQLg" type="TreeNode_Collapser"/>
        <styles xsi:type="notation:ShapeStyle" xmi:id="_6UiFdUO2EeaRieIIheRQLg" lineColor="0"/>
      </children>
      <children xmi:id="_6UiFdkO2EeaRieIIheRQLg" visible="false" type="ChanceNode" element="#_6UiAS0O2EeaRieIIYnRQLg">
        <children xmi:id="_6UiFd0O2EeaRieIIheRQLg" type="TreeNode_Label"/>
        <children xmi:id="_6UiFeEO2EeaRieIIheRQLg" type="TreeNode_Probability"/>
        <children xmi:id="_6UiFeUO2EeaRieIIheRQLg" type="TreeNode_Variables"/>
        <children xmi:id="_6UiFekO2EeaRieIIidRQLg" type="TreeNode_Collapser"/>
        <styles xsi:type="notation:ShapeStyle" xmi:id="_6UiFe0O2EeaRieIIidRQLg" fontName="Segoe UI" lineColor="0"/>
      </children>
      <children xmi:id="_6UiFfEO2EeaRieIIidRQLg" visible="false" type="MarkovNode" element="#_6UiBQkO2EeaRieIIK1RQLg">
        <children xmi:id="_6UiFfUO2EeaRieIIidRQLg" type="TreeNode_Label"/>
        <children xmi:id="_6UiFfkO2EeaRieIIidRQLg" type="TreeNode_Probability"/>
        <children xmi:id="_6UiFf0O2EeaRieIIjcRQLg" type="TreeNode_Variables"/>
        <styles xsi:type="notation:ShapeStyle" xmi:id="_6UiFgEO2EeaRieIIjcRQLg" lineColor="0"/>
      </children>
      <children xmi:id="_6UiFgUO2EeaRieIIjcRQLg" visible="false" type="ChanceNode" element="#_6UiBNUO2EeaRieIIH4RQLg">
        <children xmi:id="_6UiFgkO2EeaRieIIjcRQLg" type="TreeNode_Label"/>
        <children xmi:id="_6UiFg0O2EeaRieIIjcRQLg" type="TreeNode_Probability"/>
        <children xmi:id="_6UiFhEO2EeaRieIIkbRQLg" type="TreeNode_Variables"/>
        <children xmi:id="_6UiFhUO2EeaRieIIkbRQLg" type="TreeNode_Collapser"/>
        <styles xsi:type="notation:ShapeStyle" xmi:id="_6UiFhkO2EeaRieIIkbRQLg" lineColor="0"/>
      </children>
      <children xmi:id="_6UiFh0O2EeaRieIIkbRQLg" visible="false" type="MarkovNode" element="#_6UiBPEO2EeaRieIII3RQLg">
        <children xmi:id="_6UiFiEO2EeaRieIIkbRQLg" type="TreeNode_Label"/>
        <children xmi:id="_6UiFiUO2EeaRieIIlaRQLg" type="TreeNode_Probability"/>
        <children xmi:id="_6UiFikO2EeaRieIIlaRQLg" type="TreeNode_Variables"/>
        <styles xsi:type="notation:ShapeStyle" xmi:id="_6UiFi0O2EeaRieIIlaRQLg" lineColor="0"/>
      </children>
      <children xmi:id="_6UiFjEO2EeaRieIIlaRQLg" visible="false" type="ChanceNode" element="#_6UiBM0O2EeaRieIIH4RQLg">
        <children xmi:id="_6UiFjUO2EeaRieIIlaRQLg" type="TreeNode_Label"/>
        <children xmi:id="_6UiFjkO2EeaRieIImZRQLg" type="TreeNode_Probability"/>
        <children xmi:id="_6UiFj0O2EeaRieIImZRQLg" type="TreeNode_Variables"/>
        <children xmi:id="_6UiFkEO2EeaRieIImZRQLg" type="TreeNode_Collapser"/>
        <styles xsi:type="notation:ShapeStyle" xmi:id="_6UiFkUO2EeaRieIImZRQLg" fontName="Segoe UI" lineColor="0"/>
      </children>
      <children xmi:id="_6UiFkkO2EeaRieIImZRQLg" visible="false" type="MarkovNode" element="#_6UiBN0O2EeaRieIIH4RQLg">
        <children xmi:id="_6UiFk0O2EeaRieIInYRQLg" type="TreeNode_Label"/>
        <children xmi:id="_6UiFlEO2EeaRieIInYRQLg" type="TreeNode_Probability"/>
        <children xmi:id="_6UiFlUO2EeaRieIInYRQLg" type="TreeNode_Variables"/>
        <styles xsi:type="notation:ShapeStyle" xmi:id="_6UiFlkO2EeaRieIInYRQLg" lineColor="0"/>
      </children>
      <children xmi:id="_6UiFl0O2EeaRieIInYRQLg" visible="false" type="MarkovNode" element="#_6UiAaUO2EeaRieIIehRQLg">
        <children xmi:id="_6UiFmEO2EeaRieIIoXRQLg" type="TreeNode_Label"/>
        <children xmi:id="_6UiFmUO2EeaRieIIoXRQLg" type="TreeNode_Probability"/>
        <children xmi:id="_6UiFmkO2EeaRieIIoXRQLg" type="TreeNode_Variables"/>
        <styles xsi:type="notation:ShapeStyle" xmi:id="_6UiFm0O2EeaRieIIoXRQLg" fontName="Segoe UI" lineColor="0"/>
      </children>
      <children xmi:id="_6UiFnEO2EeaRieIIoXRQLg" visible="false" type="ChanceNode" element="#_6UiAXUO2EeaRieIIcjRQLg">
        <children xmi:id="_6UiFnUO2EeaRieIIpWRQLg" type="TreeNode_Label"/>
        <children xmi:id="_6UiFnkO2EeaRieIIpWRQLg" type="TreeNode_Probability"/>
        <children xmi:id="_6UiFn0O2EeaRieIIpWRQLg" type="TreeNode_Variables"/>
        <children xmi:id="_6UiFoEO2EeaRieIIpWRQLg" type="TreeNode_Collapser"/>
        <styles xsi:type="notation:ShapeStyle" xmi:id="_6UiFoUO2EeaRieIIpWRQLg" fontName="Segoe UI" lineColor="0"/>
      </children>
      <children xmi:id="_6UiFokO2EeaRieIIqVRQLg" visible="false" type="MarkovNode" element="#_6UiAV0O2EeaRieIIbkRQLg">
        <children xmi:id="_6UiFo0O2EeaRieIIqVRQLg" type="TreeNode_Label"/>
        <children xmi:id="_6UiFpEO2EeaRieIIqVRQLg" type="TreeNode_Probability"/>
        <children xmi:id="_6UiFpUO2EeaRieIIqVRQLg" type="TreeNode_Variables"/>
        <styles xsi:type="notation:ShapeStyle" xmi:id="_6UiFpkO2EeaRieIIqVRQLg" fontName="Segoe UI" lineColor="0"/>
      </children>
      <children xmi:id="_6UiFp0O2EeaRieIIrURQLg" visible="false" type="ChanceNode" element="#_6UiAc0O2EeaRieIIgfRQLg">
        <children xmi:id="_6UiFqEO2EeaRieIIrURQLg" type="TreeNode_Label"/>
        <children xmi:id="_6UiFqUO2EeaRieIIrURQLg" type="TreeNode_Probability"/>
        <children xmi:id="_6UiFqkO2EeaRieIIrURQLg" type="TreeNode_Variables"/>
        <children xmi:id="_6UiFq0O2EeaRieIIrURQLg" type="TreeNode_Collapser"/>
        <styles xsi:type="notation:ShapeStyle" xmi:id="_6UiFrEO2EeaRieIIsTRQLg" fontName="Segoe UI" lineColor="0"/>
      </children>
      <children xmi:id="_6UiFrUO2EeaRieIIsTRQLg" visible="false" type="ChanceNode" element="#_6UiAo0O2EeaRieIIqVRQLg">
        <children xmi:id="_6UiFrkO2EeaRieIIsTRQLg" type="TreeNode_Label"/>
        <children xmi:id="_6UiFr0O2EeaRieIIsTRQLg" type="TreeNode_Probability"/>
        <children xmi:id="_6UiFsEO2EeaRieIIsTRQLg" type="TreeNode_Variables"/>
        <children xmi:id="_6UiFsUO2EeaRieIItSRQLg" type="TreeNode_Collapser"/>
        <styles xsi:type="notation:ShapeStyle" xmi:id="_6UiFskO2EeaRieIItSRQLg" fontName="Segoe UI" lineColor="0"/>
      </children>
      <children xmi:id="_6UiFs0O2EeaRieIItSRQLg" visible="false" type="ChanceNode" element="#_6UiAkUO2EeaRieIImZRQLg">
        <children xmi:id="_6UiFtEO2EeaRieIItSRQLg" type="TreeNode_Label"/>
        <children xmi:id="_6UiFtUO2EeaRieIItSRQLg" type="TreeNode_Probability"/>
        <children xmi:id="_6UiFtkO2EeaRieIIuRRQLg" type="TreeNode_Variables"/>
        <children xmi:id="_6UiFt0O2EeaRieIIuRRQLg" type="TreeNode_Collapser"/>
        <styles xsi:type="notation:ShapeStyle" xmi:id="_6UiFuEO2EeaRieIIuRRQLg" fontName="Segoe UI" lineColor="0"/>
      </children>
      <children xmi:id="_6UiFuUO2EeaRieIIuRRQLg" visible="false" type="ChanceNode" element="#_6UiAgkO2EeaRieIIjcRQLg">
        <children xmi:id="_6UiFukO2EeaRieIIuRRQLg" type="TreeNode_Label"/>
        <children xmi:id="_6UiFu0O2EeaRieIIvQRQLg" type="TreeNode_Probability"/>
        <children xmi:id="_6UiFvEO2EeaRieIIvQRQLg" type="TreeNode_Variables"/>
        <children xmi:id="_6UiFvUO2EeaRieIIvQRQLg" type="TreeNode_Collapser"/>
        <styles xsi:type="notation:ShapeStyle" xmi:id="_6UiFvkO2EeaRieIIvQRQLg" fontName="Segoe UI" lineColor="0"/>
      </children>
      <children xmi:id="_6UiFv0O2EeaRieIIvQRQLg" visible="false" type="ChanceNode" element="#_6UiAdUO2EeaRieIIheRQLg">
        <children xmi:id="_6UiFwEO2EeaRieIIwPRQLg" type="TreeNode_Label"/>
        <children xmi:id="_6UiFwUO2EeaRieIIwPRQLg" type="TreeNode_Probability"/>
        <children xmi:id="_6UiFwkO2EeaRieIIwPRQLg" type="TreeNode_Variables"/>
        <children xmi:id="_6UiFw0O2EeaRieIIwPRQLg" type="TreeNode_Collapser"/>
        <styles xsi:type="notation:ShapeStyle" xmi:id="_6UiFxEO2EeaRieIIwPRQLg" fontName="Segoe UI" lineColor="0"/>
      </children>
      <children xmi:id="_6UiFxUO2EeaRieIIxORQLg" type="ChanceNode" element="#_6Uh-1kO2EeaRieIIOxRQLg">
        <children xmi:id="_6UiFxkO2EeaRieIIxORQLg" type="TreeNode_Label"/>
        <children xmi:id="_6UiFx0O2EeaRieIIxORQLg" type="TreeNode_Probability"/>
        <children xmi:id="_6UiFyEO2EeaRieIIxORQLg" type="TreeNode_Variables"/>
        <children xmi:id="_6UiFyUO2EeaRieIIxORQLg" type="TreeNode_CloneMasterIndex"/>
        <children xmi:id="_6UiFykO2EeaRieIIyNRQLg" type="TreeNode_Collapser"/>
        <styles xsi:type="notation:ShapeStyle" xmi:id="_6UiFy0O2EeaRieIIyNRQLg" fontName="Segoe UI" lineColor="0"/>
      </children>
      <children xmi:id="_6UiFzEO2EeaRieIIyNRQLg" visible="false" type="ChanceNode" element="#_6UiBUEO2EeaRieIIMzRQLg">
        <children xmi:id="_6UiFzUO2EeaRieIIyNRQLg" type="TreeNode_Label"/>
        <children xmi:id="_6UiFzkO2EeaRieIIyNRQLg" type="TreeNode_Probability"/>
        <children xmi:id="_6UiFz0O2EeaRieIIzMRQLg" type="TreeNode_Variables"/>
        <children xmi:id="_6UiF0EO2EeaRieIIzMRQLg" type="TreeNode_Collapser"/>
        <styles xsi:type="notation:ShapeStyle" xmi:id="_6UiF0UO2EeaRieIIzMRQLg" fontName="Segoe UI" lineColor="0"/>
      </children>
      <children xmi:id="_6UiF0kO2EeaRieIIzMRQLg" visible="false" type="ChanceNode" element="#_6UiBrkO2EeaRieIIfgRQLg">
        <children xmi:id="_6UiF00O2EeaRieIIzMRQLg" type="TreeNode_Label"/>
        <children xmi:id="_6UiF1EO2EeaRieII0LRQLg" type="TreeNode_Probability"/>
        <children xmi:id="_6UiF1UO2EeaRieII0LRQLg" type="TreeNode_Variables"/>
        <children xmi:id="_6UiF1kO2EeaRieII0LRQLg" type="TreeNode_Collapser"/>
        <styles xsi:type="notation:ShapeStyle" xmi:id="_6UiF10O2EeaRieII0LRQLg" lineColor="0"/>
      </children>
      <children xmi:id="_6UiF2EO2EeaRieII0LRQLg" visible="false" type="ChanceNode" element="#_6UiBlEO2EeaRieIIalRQLg">
        <children xmi:id="_6UiF2UO2EeaRieII1KRQLg" type="TreeNode_Label"/>
        <children xmi:id="_6UiF2kO2EeaRieII1KRQLg" type="TreeNode_Probability"/>
        <children xmi:id="_6UiF20O2EeaRieII1KRQLg" type="TreeNode_Variables"/>
        <children xmi:id="_6UiF3EO2EeaRieII1KRQLg" type="TreeNode_Collapser"/>
        <styles xsi:type="notation:ShapeStyle" xmi:id="_6UiF3UO2EeaRieII1KRQLg" lineColor="0"/>
      </children>
      <children xmi:id="_6UiF3kO2EeaRieII2JRQLg" visible="false" type="ChanceNode" element="#_6UiBekO2EeaRieIIVqRQLg">
        <children xmi:id="_6UiF30O2EeaRieII2JRQLg" type="TreeNode_Label"/>
        <children xmi:id="_6UiF4EO2EeaRieII2JRQLg" type="TreeNode_Probability"/>
        <children xmi:id="_6UiF4UO2EeaRieII2JRQLg" type="TreeNode_Variables"/>
        <children xmi:id="_6UiF4kO2EeaRieII2JRQLg" type="TreeNode_Collapser"/>
        <styles xsi:type="notation:ShapeStyle" xmi:id="_6UiF40O2EeaRieII3IRQLg" lineColor="0"/>
      </children>
      <children xmi:id="_6UiF5EO2EeaRieII3IRQLg" visible="false" type="ChanceNode" element="#_6UiBYEO2EeaRieIIQvRQLg">
        <children xmi:id="_6UiF5UO2EeaRieII3IRQLg" type="TreeNode_Label"/>
        <children xmi:id="_6UiF5kO2EeaRieII3IRQLg" type="TreeNode_Probability"/>
        <children xmi:id="_6UiF50O2EeaRieII3IRQLg" type="TreeNode_Variables"/>
        <children xmi:id="_6UiF6EO2EeaRieII4HRQLg" type="TreeNode_Collapser"/>
        <styles xsi:type="notation:ShapeStyle" xmi:id="_6UiF6UO2EeaRieII4HRQLg" lineColor="0"/>
      </children>
      <children xmi:id="_6UiF6kO2EeaRieII4HRQLg" visible="false" type="ChanceNode" element="#_6UiBUkO2EeaRieIINyRQLg">
        <children xmi:id="_6UiF60O2EeaRieII4HRQLg" type="TreeNode_Label"/>
        <children xmi:id="_6UiF7EO2EeaRieII4HRQLg" type="TreeNode_Probability"/>
        <children xmi:id="_6UiF7UO2EeaRieII5GRQLg" type="TreeNode_Variables"/>
        <children xmi:id="_6UiF7kO2EeaRieII5GRQLg" type="TreeNode_Collapser"/>
        <styles xsi:type="notation:ShapeStyle" xmi:id="_6UiF70O2EeaRieII5GRQLg" fontName="Segoe UI" lineColor="0"/>
      </children>
      <children xmi:id="_6UiF8EO2EeaRieII5GRQLg" visible="false" type="MarkovNode" element="#_6UiBWkO2EeaRieIIOxRQLg">
        <children xmi:id="_6UiF8UO2EeaRieII5GRQLg" type="TreeNode_Label"/>
        <children xmi:id="_6UiF8kO2EeaRieII6FRQLg" type="TreeNode_Probability"/>
        <children xmi:id="_6UiF80O2EeaRieII6FRQLg" type="TreeNode_Variables"/>
        <styles xsi:type="notation:ShapeStyle" xmi:id="_6UiF9EO2EeaRieII6FRQLg" fontName="Segoe UI" lineColor="0"/>
      </children>
      <children xmi:id="_6UiF9UO2EeaRieII6FRQLg" visible="false" type="MarkovNode" element="#_6UiBVEO2EeaRieIINyRQLg">
        <children xmi:id="_6UiF9kO2EeaRieII6FRQLg" type="TreeNode_Label"/>
        <children xmi:id="_6UiF90O2EeaRieII7ERQLg" type="TreeNode_Probability"/>
        <children xmi:id="_6UiF-EO2EeaRieII7ERQLg" type="TreeNode_Variables"/>
        <styles xsi:type="notation:ShapeStyle" xmi:id="_6UiF-UO2EeaRieII7ERQLg" fontName="Segoe UI" lineColor="0"/>
      </children>
      <children xmi:id="_6UiF-kO2EeaRieII7ERQLg" visible="false" type="ChanceNode" element="#_6UiBYkO2EeaRieIIQvRQLg">
        <children xmi:id="_6UiF-0O2EeaRieII7ERQLg" type="TreeNode_Label"/>
        <children xmi:id="_6UiF_EO2EeaRieII8DRQLg" type="TreeNode_Probability"/>
        <children xmi:id="_6UiF_UO2EeaRieII8DRQLg" type="TreeNode_Variables"/>
        <children xmi:id="_6UiF_kO2EeaRieII8DRQLg" type="TreeNode_Collapser"/>
        <styles xsi:type="notation:ShapeStyle" xmi:id="_6UiF_0O2EeaRieII8DRQLg" fontName="Segoe UI" lineColor="0"/>
      </children>
      <children xmi:id="_6UiGAEO2EeaRieII8DRQLg" visible="false" type="ChanceNode" element="#_6UiBTkO2EeaRieIIMzRQLg">
        <children xmi:id="_6UiGAUO2EeaRieII9CRQLg" type="TreeNode_Label"/>
        <children xmi:id="_6UiGAkO2EeaRieII9CRQLg" type="TreeNode_Probability"/>
        <children xmi:id="_6UiGA0O2EeaRieII9CRQLg" type="TreeNode_Variables"/>
        <styles xsi:type="notation:ShapeStyle" xmi:id="_6UiGBEO2EeaRieII9CRQLg" fontName="Segoe UI" lineColor="0"/>
      </children>
      <children xmi:id="_6UiGBUO2EeaRieII9CRQLg" type="ChanceNode" element="#_6UiBxkO2EeaRieIIkbRQLg">
        <children xmi:id="_6UiGBkO2EeaRieII-BRQLg" type="TreeNode_Label"/>
        <children xmi:id="_6UiGB0O2EeaRieII-BRQLg" type="TreeNode_Probability"/>
        <children xmi:id="_6UiGCEO2EeaRieII-BRQLg" type="TreeNode_Variables"/>
        <children xmi:id="_6UiGCUO2EeaRieII-BRQLg" type="TreeNode_Collapser"/>
        <styles xsi:type="notation:ShapeStyle" xmi:id="_6UiGCkO2EeaRieII-BRQLg" fontName="Segoe UI" lineColor="0"/>
      </children>
      <children xmi:id="_6UiGC0O2EeaRieII_ARQLg" visible="false" type="MarkovNode" element="#_6UiB3UO2EeaRieIIpWRQLg">
        <children xmi:id="_6UiGDEO2EeaRieII_ARQLg" type="TreeNode_Label"/>
        <children xmi:id="_6UiGDUO2EeaRieII_ARQLg" type="TreeNode_Probability"/>
        <children xmi:id="_6UiGDkO2EeaRieII_ARQLg" type="TreeNode_Variables"/>
        <styles xsi:type="notation:ShapeStyle" xmi:id="_6UiGD0O2EeaRieII_ARQLg" lineColor="0"/>
      </children>
      <children xmi:id="_6UiGEEO2EeaRieIIA_RQLg" visible="false" type="MarkovNode" element="#_6UiB2EO2EeaRieIIoXRQLg">
        <children xmi:id="_6UiGEUO2EeaRieIIA_RQLg" type="TreeNode_Label"/>
        <children xmi:id="_6UiGEkO2EeaRieIIA_RQLg" type="TreeNode_Probability"/>
        <children xmi:id="_6UiGE0O2EeaRieIIA_RQLg" type="TreeNode_Variables"/>
        <styles xsi:type="notation:ShapeStyle" xmi:id="_6UiGFEO2EeaRieIIA_RQLg" lineColor="0"/>
      </children>
      <children xmi:id="_6UiGFUO2EeaRieIIB-RQLg" visible="false" type="MarkovNode" element="#_6UiB00O2EeaRieIInYRQLg">
        <children xmi:id="_6UiGFkO2EeaRieIIB-RQLg" type="TreeNode_Label"/>
        <children xmi:id="_6UiGF0O2EeaRieIIB-RQLg" type="TreeNode_Probability"/>
        <children xmi:id="_6UiGGEO2EeaRieIIB-RQLg" type="TreeNode_Variables"/>
        <styles xsi:type="notation:ShapeStyle" xmi:id="_6UiGGUO2EeaRieIIB-RQLg" lineColor="0"/>
      </children>
      <children xmi:id="_6UiGGkO2EeaRieIIC9RQLg" visible="false" type="MarkovNode" element="#_6UiBzkO2EeaRieIImZRQLg">
        <children xmi:id="_6UiGG0O2EeaRieIIC9RQLg" type="TreeNode_Label"/>
        <children xmi:id="_6UiGHEO2EeaRieIIC9RQLg" type="TreeNode_Probability"/>
        <children xmi:id="_6UiGHUO2EeaRieIIC9RQLg" type="TreeNode_Variables"/>
        <styles xsi:type="notation:ShapeStyle" xmi:id="_6UiGHkO2EeaRieIIC9RQLg" lineColor="0"/>
      </children>
      <children xmi:id="_6UiGH0O2EeaRieIID8RQLg" visible="false" type="MarkovNode" element="#_6UiByEO2EeaRieIIkbRQLg">
        <children xmi:id="_6UiGIEO2EeaRieIID8RQLg" type="TreeNode_Label"/>
        <children xmi:id="_6UiGIUO2EeaRieIID8RQLg" type="TreeNode_Probability"/>
        <children xmi:id="_6UiGIkO2EeaRieIID8RQLg" type="TreeNode_Variables"/>
        <styles xsi:type="notation:ShapeStyle" xmi:id="_6UiGI0O2EeaRieIID8RQLg" fontName="Segoe UI" lineColor="0"/>
      </children>
      <children xmi:id="_6UiGJEO2EeaRieIIE7RQLg" visible="false" type="TerminalNode" element="#_6Uh-8UO2EeaRieIITsRQLg">
        <children xmi:id="_6UiGJUO2EeaRieIIE7RQLg" type="TreeNode_Label"/>
        <children xmi:id="_6UiGJkO2EeaRieIIE7RQLg" type="TreeNode_Probability"/>
        <children xmi:id="_6UiGJ0O2EeaRieIIE7RQLg" type="TreeNode_Variables"/>
        <styles xsi:type="notation:ShapeStyle" xmi:id="_6UiGKEO2EeaRieIIE7RQLg" fontName="Segoe UI" lineColor="0"/>
      </children>
      <children xmi:id="_6UiGKUO2EeaRieIIF6RQLg" visible="false" type="ChanceNode" element="#_6Uh-4EO2EeaRieIIQvRQLg">
        <children xmi:id="_6UiGKkO2EeaRieIIF6RQLg" type="TreeNode_Label"/>
        <children xmi:id="_6UiGK0O2EeaRieIIF6RQLg" type="TreeNode_Probability"/>
        <children xmi:id="_6UiGLEO2EeaRieIIF6RQLg" type="TreeNode_Variables"/>
        <children xmi:id="_6UiGLUO2EeaRieIIF6RQLg" type="TreeNode_Collapser"/>
        <styles xsi:type="notation:ShapeStyle" xmi:id="_6UiGLkO2EeaRieIIG5RQLg" fontName="Segoe UI" lineColor="0"/>
      </children>
      <children xmi:id="_6UiGL0O2EeaRieIIG5RQLg" visible="false" type="TerminalNode" element="#_6Uh-7kO2EeaRieIIStRQLg">
        <children xmi:id="_6UiGMEO2EeaRieIIG5RQLg" type="TreeNode_Label"/>
        <children xmi:id="_6UiGMUO2EeaRieIIG5RQLg" type="TreeNode_Probability"/>
        <children xmi:id="_6UiGMkO2EeaRieIIG5RQLg" type="TreeNode_Variables"/>
        <styles xsi:type="notation:ShapeStyle" xmi:id="_6UiGM0O2EeaRieIIH4RQLg" fontName="Segoe UI" lineColor="0"/>
      </children>
      <children xmi:id="_6UiGNEO2EeaRieIIH4RQLg" visible="false" type="TerminalNode" element="#_6Uh-60O2EeaRieIIStRQLg">
        <children xmi:id="_6UiGNUO2EeaRieIIH4RQLg" type="TreeNode_Label"/>
        <children xmi:id="_6UiGNkO2EeaRieIIH4RQLg" type="TreeNode_Probability"/>
        <children xmi:id="_6UiGN0O2EeaRieIIH4RQLg" type="TreeNode_Variables"/>
        <styles xsi:type="notation:ShapeStyle" xmi:id="_6UiGOEO2EeaRieIII3RQLg" fontName="Segoe UI" lineColor="0"/>
      </children>
      <children xmi:id="_6UiGOUO2EeaRieIII3RQLg" visible="false" type="MarkovNode" element="#_6Uh_KEO2EeaRieIIehRQLg">
        <children xmi:id="_6UiGOkO2EeaRieIII3RQLg" type="TreeNode_Label"/>
        <children xmi:id="_6UiGO0O2EeaRieIII3RQLg" type="TreeNode_Probability"/>
        <children xmi:id="_6UiGPEO2EeaRieIII3RQLg" type="TreeNode_Variables"/>
        <children xmi:id="_6UiGPUO2EeaRieIIJ2RQLg" type="TreeNode_CloneMasterIndex"/>
        <children xmi:id="_6UiGPkO2EeaRieIIJ2RQLg" type="TreeNode_Collapser"/>
        <styles xsi:type="notation:ShapeStyle" xmi:id="_6UiGP0O2EeaRieIIJ2RQLg" fontName="Segoe UI" lineColor="0"/>
      </children>
      <children xmi:id="_6UiGQEO2EeaRieIIJ2RQLg" visible="false" type="TerminalNode" element="#_6Uh_akO2EeaRieIIrURQLg">
        <children xmi:id="_6UiGQUO2EeaRieIIJ2RQLg" type="TreeNode_Label"/>
        <children xmi:id="_6UiGQkO2EeaRieIIK1RQLg" type="TreeNode_Probability"/>
        <children xmi:id="_6UiGQ0O2EeaRieIIK1RQLg" type="TreeNode_Variables"/>
        <styles xsi:type="notation:ShapeStyle" xmi:id="_6UiGREO2EeaRieIIK1RQLg" lineColor="0"/>
      </children>
      <children xmi:id="_6UiGRUO2EeaRieIIK1RQLg" visible="false" type="ChanceNode" element="#_6Uh_PUO2EeaRieIIidRQLg">
        <children xmi:id="_6UiGRkO2EeaRieIIK1RQLg" type="TreeNode_Label"/>
        <children xmi:id="_6UiGR0O2EeaRieIIL0RQLg" type="TreeNode_Probability"/>
        <children xmi:id="_6UiGSEO2EeaRieIIL0RQLg" type="TreeNode_Variables"/>
        <children xmi:id="_6UiGSUO2EeaRieIIL0RQLg" type="TreeNode_Collapser"/>
        <styles xsi:type="notation:ShapeStyle" xmi:id="_6UiGSkO2EeaRieIIL0RQLg" lineColor="0"/>
      </children>
      <children xmi:id="_6UiGS0O2EeaRieIIL0RQLg" visible="false" type="ChanceNode" element="#_6Uh_WUO2EeaRieIIoXRQLg">
        <children xmi:id="_6UiGTEO2EeaRieIIMzRQLg" type="TreeNode_Label"/>
        <children xmi:id="_6UiGTUO2EeaRieIIMzRQLg" type="TreeNode_Probability"/>
        <children xmi:id="_6UiGTkO2EeaRieIIMzRQLg" type="TreeNode_Variables"/>
        <children xmi:id="_6UiGT0O2EeaRieIIMzRQLg" type="TreeNode_Collapser"/>
        <styles xsi:type="notation:ShapeStyle" xmi:id="_6UiGUEO2EeaRieIIMzRQLg" lineColor="0"/>
      </children>
      <children xmi:id="_6UiGUUO2EeaRieIINyRQLg" visible="false" type="ChanceNode" element="#_6Uh_LEO2EeaRieIIfgRQLg">
        <children xmi:id="_6UiGUkO2EeaRieIINyRQLg" type="TreeNode_Label"/>
        <children xmi:id="_6UiGU0O2EeaRieIINyRQLg" type="TreeNode_Probability"/>
        <children xmi:id="_6UiGVEO2EeaRieIINyRQLg" type="TreeNode_Variables"/>
        <children xmi:id="_6UiGVUO2EeaRieIINyRQLg" type="TreeNode_Collapser"/>
        <styles xsi:type="notation:ShapeStyle" xmi:id="_6UiGVkO2EeaRieIIOxRQLg" lineColor="0"/>
      </children>
      <children xmi:id="_6UiGV0O2EeaRieIIOxRQLg" visible="false" type="TerminalNode" element="#_6Uh_OkO2EeaRieIIidRQLg">
        <children xmi:id="_6UiGWEO2EeaRieIIOxRQLg" type="TreeNode_Label"/>
        <children xmi:id="_6UiGWUO2EeaRieIIOxRQLg" type="TreeNode_Probability"/>
        <children xmi:id="_6UiGWkO2EeaRieIIOxRQLg" type="TreeNode_Variables"/>
        <styles xsi:type="notation:ShapeStyle" xmi:id="_6UiGW0O2EeaRieIIPwRQLg" lineColor="0"/>
      </children>
      <children xmi:id="_6UiGXEO2EeaRieIIPwRQLg" visible="false" type="TerminalNode" element="#_6Uh_N0O2EeaRieIIheRQLg">
        <children xmi:id="_6UiGXUO2EeaRieIIPwRQLg" type="TreeNode_Label"/>
        <children xmi:id="_6UiGXkO2EeaRieIIPwRQLg" type="TreeNode_Probability"/>
        <children xmi:id="_6UiGX0O2EeaRieIIPwRQLg" type="TreeNode_Variables"/>
        <styles xsi:type="notation:ShapeStyle" xmi:id="_6UiGYEO2EeaRieIIQvRQLg" lineColor="0"/>
      </children>
      <children xmi:id="_6UiGYUO2EeaRieIIQvRQLg" visible="false" type="TerminalNode" element="#_6Uh_Z0O2EeaRieIIrURQLg">
        <children xmi:id="_6UiGYkO2EeaRieIIQvRQLg" type="TreeNode_Label"/>
        <children xmi:id="_6UiGY0O2EeaRieIIQvRQLg" type="TreeNode_Probability"/>
        <children xmi:id="_6UiGZEO2EeaRieIIQvRQLg" type="TreeNode_Variables"/>
        <styles xsi:type="notation:ShapeStyle" xmi:id="_6UiGZUO2EeaRieIIRuRQLg" lineColor="0"/>
      </children>
      <children xmi:id="_6UiGZkO2EeaRieIIRuRQLg" visible="false" type="TerminalNode" element="#_6Uh_ZEO2EeaRieIIqVRQLg">
        <children xmi:id="_6UiGZ0O2EeaRieIIRuRQLg" type="TreeNode_Label"/>
        <children xmi:id="_6UiGaEO2EeaRieIIRuRQLg" type="TreeNode_Probability"/>
        <children xmi:id="_6UiGaUO2EeaRieIIRuRQLg" type="TreeNode_Variables"/>
        <styles xsi:type="notation:ShapeStyle" xmi:id="_6UiGakO2EeaRieIIStRQLg" lineColor="0"/>
      </children>
      <children xmi:id="_6UiGa0O2EeaRieIIStRQLg" visible="false" type="TerminalNode" element="#_6Uh_VEO2EeaRieIInYRQLg">
        <children xmi:id="_6UiGbEO2EeaRieIIStRQLg" type="TreeNode_Label"/>
        <children xmi:id="_6UiGbUO2EeaRieIIStRQLg" type="TreeNode_Probability"/>
        <children xmi:id="_6UiGbkO2EeaRieIIStRQLg" type="TreeNode_Variables"/>
        <styles xsi:type="notation:ShapeStyle" xmi:id="_6UiGb0O2EeaRieIITsRQLg" lineColor="0"/>
      </children>
      <children xmi:id="_6UiGcEO2EeaRieIITsRQLg" visible="false" type="TerminalNode" element="#_6Uh_UUO2EeaRieIImZRQLg">
        <children xmi:id="_6UiGcUO2EeaRieIITsRQLg" type="TreeNode_Label"/>
        <children xmi:id="_6UiGckO2EeaRieIITsRQLg" type="TreeNode_Probability"/>
        <children xmi:id="_6UiGc0O2EeaRieIITsRQLg" type="TreeNode_Variables"/>
        <styles xsi:type="notation:ShapeStyle" xmi:id="_6UiGdEO2EeaRieIIUrRQLg" lineColor="0"/>
      </children>
      <children xmi:id="_6UiGdUO2EeaRieIIUrRQLg" visible="false" type="ChanceNode" element="#_6Uh_SEO2EeaRieIIkbRQLg">
        <children xmi:id="_6UiGdkO2EeaRieIIUrRQLg" type="TreeNode_Label"/>
        <children xmi:id="_6UiGd0O2EeaRieIIUrRQLg" type="TreeNode_Probability"/>
        <children xmi:id="_6UiGeEO2EeaRieIIUrRQLg" type="TreeNode_Variables"/>
        <children xmi:id="_6UiGeUO2EeaRieIIVqRQLg" type="TreeNode_Collapser"/>
        <styles xsi:type="notation:ShapeStyle" xmi:id="_6UiGekO2EeaRieIIVqRQLg" lineColor="0"/>
      </children>
      <children xmi:id="_6UiGe0O2EeaRieIIVqRQLg" visible="false" type="TerminalNode" element="#_6Uh_TkO2EeaRieIImZRQLg">
        <children xmi:id="_6UiGfEO2EeaRieIIVqRQLg" type="TreeNode_Label"/>
        <children xmi:id="_6UiGfUO2EeaRieIIVqRQLg" type="TreeNode_Probability"/>
        <children xmi:id="_6UiGfkO2EeaRieIIWpRQLg" type="TreeNode_Variables"/>
        <styles xsi:type="notation:ShapeStyle" xmi:id="_6UiGf0O2EeaRieIIWpRQLg" fontName="Segoe UI" lineColor="0"/>
      </children>
      <children xmi:id="_6UiGgEO2EeaRieIIWpRQLg" visible="false" type="TerminalNode" element="#_6Uh_S0O2EeaRieIIlaRQLg">
        <children xmi:id="_6UiGgUO2EeaRieIIWpRQLg" type="TreeNode_Label"/>
        <children xmi:id="_6UiGgkO2EeaRieIIWpRQLg" type="TreeNode_Probability"/>
        <children xmi:id="_6UiGg0O2EeaRieIIXoRQLg" type="TreeNode_Variables"/>
        <styles xsi:type="notation:ShapeStyle" xmi:id="_6UiGhEO2EeaRieIIXoRQLg" fontName="Segoe UI" lineColor="0"/>
      </children>
      <children xmi:id="_6UiGhUO2EeaRieIIXoRQLg" visible="false" type="MarkovNode" element="#_6Uh_eEO2EeaRieIIuRRQLg">
        <children xmi:id="_6UiGhkO2EeaRieIIXoRQLg" type="TreeNode_Label"/>
        <children xmi:id="_6UiGh0O2EeaRieIIXoRQLg" type="TreeNode_Probability"/>
        <children xmi:id="_6UiGiEO2EeaRieIIYnRQLg" type="TreeNode_Variables"/>
        <styles xsi:type="notation:ShapeStyle" xmi:id="_6UiGiUO2EeaRieIIYnRQLg" fontName="Segoe UI" lineColor="0"/>
      </children>
      <children xmi:id="_6UiGikO2EeaRieIIYnRQLg" visible="false" type="MarkovNode" element="#_6Uh_fUO2EeaRieIIvQRQLg">
        <children xmi:id="_6UiGi0O2EeaRieIIYnRQLg" type="TreeNode_Label"/>
        <children xmi:id="_6UiGjEO2EeaRieIIYnRQLg" type="TreeNode_Probability"/>
        <children xmi:id="_6UiGjUO2EeaRieIIZmRQLg" type="TreeNode_Variables"/>
        <styles xsi:type="notation:ShapeStyle" xmi:id="_6UiGjkO2EeaRieIIZmRQLg" fontName="Segoe UI" lineColor="0"/>
      </children>
      <children xmi:id="_6UiGj0O2EeaRieIIZmRQLg" visible="false" type="ChanceNode" element="#_6Uh_hEO2EeaRieIIwPRQLg">
        <children xmi:id="_6UiGkEO2EeaRieIIZmRQLg" type="TreeNode_Label"/>
        <children xmi:id="_6UiGkUO2EeaRieIIZmRQLg" type="TreeNode_Probability"/>
        <children xmi:id="_6UiGkkO2EeaRieIIalRQLg" type="TreeNode_Variables"/>
        <children xmi:id="_6UiGk0O2EeaRieIIalRQLg" type="TreeNode_Collapser"/>
        <styles xsi:type="notation:ShapeStyle" xmi:id="_6UiGlEO2EeaRieIIalRQLg" fontName="Segoe UI" lineColor="0"/>
      </children>
      <children xmi:id="_6UiGlUO2EeaRieIIalRQLg" visible="false" type="ChanceNode" element="#_6Uh_hkO2EeaRieIIxORQLg">
        <children xmi:id="_6UiGlkO2EeaRieIIalRQLg" type="TreeNode_Label"/>
        <children xmi:id="_6UiGl0O2EeaRieIIbkRQLg" type="TreeNode_Probability"/>
        <children xmi:id="_6UiGmEO2EeaRieIIbkRQLg" type="TreeNode_Variables"/>
        <children xmi:id="_6UiGmUO2EeaRieIIbkRQLg" type="TreeNode_Collapser"/>
        <styles xsi:type="notation:ShapeStyle" xmi:id="_6UiGmkO2EeaRieIIbkRQLg" lineColor="0"/>
      </children>
      <children xmi:id="_6UiGm0O2EeaRieIIbkRQLg" visible="false" type="MarkovNode" element="#_6Uh_iEO2EeaRieIIxORQLg">
        <children xmi:id="_6UiGnEO2EeaRieIIcjRQLg" type="TreeNode_Label"/>
        <children xmi:id="_6UiGnUO2EeaRieIIcjRQLg" type="TreeNode_Probability"/>
        <children xmi:id="_6UiGnkO2EeaRieIIcjRQLg" type="TreeNode_Variables"/>
        <styles xsi:type="notation:ShapeStyle" xmi:id="_6UiGn0O2EeaRieIIcjRQLg" lineColor="0"/>
      </children>
      <children xmi:id="_6UiGoEO2EeaRieIIcjRQLg" visible="false" type="MarkovNode" element="#_6Uh_kkO2EeaRieIIzMRQLg">
        <children xmi:id="_6UiGoUO2EeaRieIIdiRQLg" type="TreeNode_Label"/>
        <children xmi:id="_6UiGokO2EeaRieIIdiRQLg" type="TreeNode_Probability"/>
        <children xmi:id="_6UiGo0O2EeaRieIIdiRQLg" type="TreeNode_Variables"/>
        <styles xsi:type="notation:ShapeStyle" xmi:id="_6UiGpEO2EeaRieIIdiRQLg" fontName="Segoe UI" lineColor="0"/>
      </children>
      <children xmi:id="_6UiGpUO2EeaRieIIdiRQLg" visible="false" type="MarkovNode" element="#_6Uh_mUO2EeaRieII1KRQLg">
        <children xmi:id="_6UiGpkO2EeaRieIIehRQLg" type="TreeNode_Label"/>
        <children xmi:id="_6UiGp0O2EeaRieIIehRQLg" type="TreeNode_Probability"/>
        <children xmi:id="_6UiGqEO2EeaRieIIehRQLg" type="TreeNode_Variables"/>
        <styles xsi:type="notation:ShapeStyle" xmi:id="_6UiGqUO2EeaRieIIehRQLg" fontName="Segoe UI" lineColor="0"/>
      </children>
      <children xmi:id="_6UiGqkO2EeaRieIIehRQLg" visible="false" type="MarkovNode" element="#_6Uh_nkO2EeaRieII2JRQLg">
        <children xmi:id="_6UiGq0O2EeaRieIIfgRQLg" type="TreeNode_Label"/>
        <children xmi:id="_6UiGrEO2EeaRieIIfgRQLg" type="TreeNode_Probability"/>
        <children xmi:id="_6UiGrUO2EeaRieIIfgRQLg" type="TreeNode_Variables"/>
        <styles xsi:type="notation:ShapeStyle" xmi:id="_6UiGrkO2EeaRieIIfgRQLg" fontName="Segoe UI" lineColor="0"/>
      </children>
      <children xmi:id="_6UiGr0O2EeaRieIIfgRQLg" visible="false" type="ChanceNode" element="#_6Uh_pUO2EeaRieII3IRQLg">
        <children xmi:id="_6UiGsEO2EeaRieIIgfRQLg" type="TreeNode_Label"/>
        <children xmi:id="_6UiGsUO2EeaRieIIgfRQLg" type="TreeNode_Probability"/>
        <children xmi:id="_6UiGskO2EeaRieIIgfRQLg" type="TreeNode_Variables"/>
        <children xmi:id="_6UiGs0O2EeaRieIIgfRQLg" type="TreeNode_Collapser"/>
        <styles xsi:type="notation:ShapeStyle" xmi:id="_6UiGtEO2EeaRieIIgfRQLg" fontName="Segoe UI" lineColor="0"/>
      </children>
      <children xmi:id="_6UiGtUO2EeaRieIIheRQLg" visible="false" type="ChanceNode" element="#_6Uh_p0O2EeaRieII3IRQLg">
        <children xmi:id="_6UiGtkO2EeaRieIIheRQLg" type="TreeNode_Label"/>
        <children xmi:id="_6UiGt0O2EeaRieIIheRQLg" type="TreeNode_Probability"/>
        <children xmi:id="_6UiGuEO2EeaRieIIheRQLg" type="TreeNode_Variables"/>
        <children xmi:id="_6UiGuUO2EeaRieIIheRQLg" type="TreeNode_Collapser"/>
        <styles xsi:type="notation:ShapeStyle" xmi:id="_6UiGukO2EeaRieIIidRQLg" lineColor="0"/>
      </children>
      <children xmi:id="_6UiGu0O2EeaRieIIidRQLg" visible="false" type="MarkovNode" element="#_6Uh_qUO2EeaRieII4HRQLg">
        <children xmi:id="_6UiGvEO2EeaRieIIidRQLg" type="TreeNode_Label"/>
        <children xmi:id="_6UiGvUO2EeaRieIIidRQLg" type="TreeNode_Probability"/>
        <children xmi:id="_6UiGvkO2EeaRieIIidRQLg" type="TreeNode_Variables"/>
        <styles xsi:type="notation:ShapeStyle" xmi:id="_6UiGv0O2EeaRieIIjcRQLg" lineColor="0"/>
      </children>
      <children xmi:id="_6UiGwEO2EeaRieIIjcRQLg" visible="false" type="MarkovNode" element="#_6Uh_s0O2EeaRieII6FRQLg">
        <children xmi:id="_6UiGwUO2EeaRieIIjcRQLg" type="TreeNode_Label"/>
        <children xmi:id="_6UiGwkO2EeaRieIIjcRQLg" type="TreeNode_Probability"/>
        <children xmi:id="_6UiGw0O2EeaRieIIjcRQLg" type="TreeNode_Variables"/>
        <styles xsi:type="notation:ShapeStyle" xmi:id="_6UiGxEO2EeaRieIIkbRQLg" fontName="Segoe UI" lineColor="0"/>
      </children>
      <children xmi:id="_6UiGxUO2EeaRieIIkbRQLg" visible="false" type="MarkovNode" element="#_6Uh_ukO2EeaRieII7ERQLg">
        <children xmi:id="_6UiGxkO2EeaRieIIkbRQLg" type="TreeNode_Label"/>
        <children xmi:id="_6UiGx0O2EeaRieIIkbRQLg" type="TreeNode_Probability"/>
        <children xmi:id="_6UiGyEO2EeaRieIIkbRQLg" type="TreeNode_Variables"/>
        <styles xsi:type="notation:ShapeStyle" xmi:id="_6UiGyUO2EeaRieIIlaRQLg" fontName="Segoe UI" lineColor="0"/>
      </children>
      <children xmi:id="_6UiGykO2EeaRieIIlaRQLg" visible="false" type="MarkovNode" element="#_6Uh_v0O2EeaRieII8DRQLg">
        <children xmi:id="_6UiGy0O2EeaRieIIlaRQLg" type="TreeNode_Label"/>
        <children xmi:id="_6UiGzEO2EeaRieIIlaRQLg" type="TreeNode_Probability"/>
        <children xmi:id="_6UiGzUO2EeaRieIIlaRQLg" type="TreeNode_Variables"/>
        <styles xsi:type="notation:ShapeStyle" xmi:id="_6UiGzkO2EeaRieIImZRQLg" fontName="Segoe UI" lineColor="0"/>
      </children>
      <children xmi:id="_6UiGz0O2EeaRieIImZRQLg" visible="false" type="MarkovNode" element="#_6UiAOkO2EeaRieIIVqRQLg">
        <children xmi:id="_6UiG0EO2EeaRieIImZRQLg" type="TreeNode_Label"/>
        <children xmi:id="_6UiG0UO2EeaRieIImZRQLg" type="TreeNode_Probability"/>
        <children xmi:id="_6UiG0kO2EeaRieIImZRQLg" type="TreeNode_Variables"/>
        <styles xsi:type="notation:ShapeStyle" xmi:id="_6UiG00O2EeaRieIInYRQLg" fontName="Segoe UI" lineColor="0"/>
      </children>
      <children xmi:id="_6UiG1EO2EeaRieIInYRQLg" visible="false" type="MarkovNode" element="#_6UiAREO2EeaRieIIXoRQLg">
        <children xmi:id="_6UiG1UO2EeaRieIInYRQLg" type="TreeNode_Label"/>
        <children xmi:id="_6UiG1kO2EeaRieIInYRQLg" type="TreeNode_Probability"/>
        <children xmi:id="_6UiG10O2EeaRieIInYRQLg" type="TreeNode_Variables"/>
        <styles xsi:type="notation:ShapeStyle" xmi:id="_6UiG2EO2EeaRieIIoXRQLg" fontName="Segoe UI" lineColor="0"/>
      </children>
      <children xmi:id="_6UiG2UO2EeaRieIIoXRQLg" visible="false" type="MarkovNode" element="#_6UiAT0O2EeaRieIIZmRQLg">
        <children xmi:id="_6UiG2kO2EeaRieIIoXRQLg" type="TreeNode_Label"/>
        <children xmi:id="_6UiG20O2EeaRieIIoXRQLg" type="TreeNode_Probability"/>
        <children xmi:id="_6UiG3EO2EeaRieIIoXRQLg" type="TreeNode_Variables"/>
        <styles xsi:type="notation:ShapeStyle" xmi:id="_6UiG3UO2EeaRieIIpWRQLg" fontName="Segoe UI" lineColor="0"/>
      </children>
      <children xmi:id="_6UiG3kO2EeaRieIIpWRQLg" visible="false" type="ChanceNode" element="#_6UiATUO2EeaRieIIZmRQLg">
        <children xmi:id="_6UiG30O2EeaRieIIpWRQLg" type="TreeNode_Label"/>
        <children xmi:id="_6UiG4EO2EeaRieIIpWRQLg" type="TreeNode_Probability"/>
        <children xmi:id="_6UiG4UO2EeaRieIIpWRQLg" type="TreeNode_Variables"/>
        <children xmi:id="_6UiG4kO2EeaRieIIqVRQLg" type="TreeNode_Collapser"/>
        <styles xsi:type="notation:ShapeStyle" xmi:id="_6UiG40O2EeaRieIIqVRQLg" fontName="Segoe UI" lineColor="0"/>
      </children>
      <children xmi:id="_6UiG5EO2EeaRieIIqVRQLg" visible="false" type="MarkovNode" element="#_6UiAU0O2EeaRieIIalRQLg">
        <children xmi:id="_6UiG5UO2EeaRieIIqVRQLg" type="TreeNode_Label"/>
        <children xmi:id="_6UiG5kO2EeaRieIIqVRQLg" type="TreeNode_Probability"/>
        <children xmi:id="_6UiG50O2EeaRieIIrURQLg" type="TreeNode_Variables"/>
        <styles xsi:type="notation:ShapeStyle" xmi:id="_6UiG6EO2EeaRieIIrURQLg" fontName="Segoe UI" lineColor="0"/>
      </children>
      <children xmi:id="_6UiG6UO2EeaRieIIrURQLg" visible="false" type="MarkovNode" element="#_6UiAX0O2EeaRieIIcjRQLg">
        <children xmi:id="_6UiG6kO2EeaRieIIrURQLg" type="TreeNode_Label"/>
        <children xmi:id="_6UiG60O2EeaRieIIrURQLg" type="TreeNode_Probability"/>
        <children xmi:id="_6UiG7EO2EeaRieIIsTRQLg" type="TreeNode_Variables"/>
        <styles xsi:type="notation:ShapeStyle" xmi:id="_6UiG7UO2EeaRieIIsTRQLg" fontName="Segoe UI" lineColor="0"/>
      </children>
      <children xmi:id="_6UiG7kO2EeaRieIIsTRQLg" visible="false" type="MarkovNode" element="#_6UiAY0O2EeaRieIIdiRQLg">
        <children xmi:id="_6UiG70O2EeaRieIIsTRQLg" type="TreeNode_Label"/>
        <children xmi:id="_6UiG8EO2EeaRieIIsTRQLg" type="TreeNode_Probability"/>
        <children xmi:id="_6UiG8UO2EeaRieIItSRQLg" type="TreeNode_Variables"/>
        <styles xsi:type="notation:ShapeStyle" xmi:id="_6UiG8kO2EeaRieIItSRQLg" fontName="Segoe UI" lineColor="0"/>
      </children>
      <children xmi:id="_6UiG80O2EeaRieIItSRQLg" visible="false" type="MarkovNode" element="#_6UiAd0O2EeaRieIIheRQLg">
        <children xmi:id="_6UiG9EO2EeaRieIItSRQLg" type="TreeNode_Label"/>
        <children xmi:id="_6UiG9UO2EeaRieIItSRQLg" type="TreeNode_Probability"/>
        <children xmi:id="_6UiG9kO2EeaRieIIuRRQLg" type="TreeNode_Variables"/>
        <styles xsi:type="notation:ShapeStyle" xmi:id="_6UiG90O2EeaRieIIuRRQLg" fontName="Segoe UI" lineColor="0"/>
      </children>
      <children xmi:id="_6UiG-EO2EeaRieIIuRRQLg" visible="false" type="MarkovNode" element="#_6UiAfEO2EeaRieIIidRQLg">
        <children xmi:id="_6UiG-UO2EeaRieIIuRRQLg" type="TreeNode_Label"/>
        <children xmi:id="_6UiG-kO2EeaRieIIuRRQLg" type="TreeNode_Probability"/>
        <children xmi:id="_6UrvkEO2EeaRieIIvQRQLg" type="TreeNode_Variables"/>
        <styles xsi:type="notation:ShapeStyle" xmi:id="_6UrvkUO2EeaRieIIvQRQLg" fontName="Segoe UI" lineColor="0"/>
      </children>
      <children xmi:id="_6UrvkkO2EeaRieIIvQRQLg" visible="false" type="MarkovNode" element="#_6UiAhEO2EeaRieIIkbRQLg">
        <children xmi:id="_6Urvk0O2EeaRieIIvQRQLg" type="TreeNode_Label"/>
        <children xmi:id="_6UrvlEO2EeaRieIIvQRQLg" type="TreeNode_Probability"/>
        <children xmi:id="_6UrvlUO2EeaRieIIwPRQLg" type="TreeNode_Variables"/>
        <styles xsi:type="notation:ShapeStyle" xmi:id="_6UrvlkO2EeaRieIIwPRQLg" fontName="Segoe UI" lineColor="0"/>
      </children>
      <children xmi:id="_6Urvl0O2EeaRieIIwPRQLg" visible="false" type="MarkovNode" element="#_6UiAiUO2EeaRieIIlaRQLg">
        <children xmi:id="_6UrvmEO2EeaRieIIwPRQLg" type="TreeNode_Label"/>
        <children xmi:id="_6UrvmUO2EeaRieIIwPRQLg" type="TreeNode_Probability"/>
        <children xmi:id="_6UrvmkO2EeaRieIIxORQLg" type="TreeNode_Variables"/>
        <styles xsi:type="notation:ShapeStyle" xmi:id="_6Urvm0O2EeaRieIIxORQLg" fontName="Segoe UI" lineColor="0"/>
      </children>
      <children xmi:id="_6UrvnEO2EeaRieIIxORQLg" visible="false" type="MarkovNode" element="#_6UiAk0O2EeaRieIInYRQLg">
        <children xmi:id="_6UrvnUO2EeaRieIIxORQLg" type="TreeNode_Label"/>
        <children xmi:id="_6UrvnkO2EeaRieIIxORQLg" type="TreeNode_Probability"/>
        <children xmi:id="_6Urvn0O2EeaRieIIyNRQLg" type="TreeNode_Variables"/>
        <styles xsi:type="notation:ShapeStyle" xmi:id="_6UrvoEO2EeaRieIIyNRQLg" fontName="Segoe UI" lineColor="0"/>
      </children>
      <children xmi:id="_6UrvoUO2EeaRieIIyNRQLg" visible="false" type="MarkovNode" element="#_6UiAmEO2EeaRieIIoXRQLg">
        <children xmi:id="_6UrvokO2EeaRieIIyNRQLg" type="TreeNode_Label"/>
        <children xmi:id="_6Urvo0O2EeaRieIIyNRQLg" type="TreeNode_Probability"/>
        <children xmi:id="_6UrvpEO2EeaRieIIzMRQLg" type="TreeNode_Variables"/>
        <styles xsi:type="notation:ShapeStyle" xmi:id="_6UrvpUO2EeaRieIIzMRQLg" fontName="Segoe UI" lineColor="0"/>
      </children>
      <children xmi:id="_6UrvpkO2EeaRieIIzMRQLg" visible="false" type="MarkovNode" element="#_6UiApUO2EeaRieIIqVRQLg">
        <children xmi:id="_6Urvp0O2EeaRieIIzMRQLg" type="TreeNode_Label"/>
        <children xmi:id="_6UrvqEO2EeaRieIIzMRQLg" type="TreeNode_Probability"/>
        <children xmi:id="_6UrvqUO2EeaRieII0LRQLg" type="TreeNode_Variables"/>
        <styles xsi:type="notation:ShapeStyle" xmi:id="_6UrvqkO2EeaRieII0LRQLg" fontName="Segoe UI" lineColor="0"/>
      </children>
      <children xmi:id="_6Urvq0O2EeaRieII0LRQLg" visible="false" type="MarkovNode" element="#_6UiAqkO2EeaRieIIrURQLg">
        <children xmi:id="_6UrvrEO2EeaRieII0LRQLg" type="TreeNode_Label"/>
        <children xmi:id="_6UrvrUO2EeaRieII0LRQLg" type="TreeNode_Probability"/>
        <children xmi:id="_6UrvrkO2EeaRieII1KRQLg" type="TreeNode_Variables"/>
        <styles xsi:type="notation:ShapeStyle" xmi:id="_6Urvr0O2EeaRieII1KRQLg" fontName="Segoe UI" lineColor="0"/>
      </children>
      <children xmi:id="_6UrvsEO2EeaRieII1KRQLg" visible="false" type="MarkovNode" element="#_6UiAnkO2EeaRieIIpWRQLg">
        <children xmi:id="_6UrvsUO2EeaRieII1KRQLg" type="TreeNode_Label"/>
        <children xmi:id="_6UrvskO2EeaRieII1KRQLg" type="TreeNode_Probability"/>
        <children xmi:id="_6Urvs0O2EeaRieII2JRQLg" type="TreeNode_Variables"/>
        <styles xsi:type="notation:ShapeStyle" xmi:id="_6UrvtEO2EeaRieII2JRQLg" fontName="Segoe UI" lineColor="0"/>
      </children>
      <children xmi:id="_6UrvtUO2EeaRieII2JRQLg" visible="false" type="ChanceNode" element="#_6UiAs0O2EeaRieIItSRQLg">
        <children xmi:id="_6UrvtkO2EeaRieII2JRQLg" type="TreeNode_Label"/>
        <children xmi:id="_6Urvt0O2EeaRieII2JRQLg" type="TreeNode_Probability"/>
        <children xmi:id="_6UrvuEO2EeaRieII3IRQLg" type="TreeNode_Variables"/>
        <children xmi:id="_6UrvuUO2EeaRieII3IRQLg" type="TreeNode_Collapser"/>
        <styles xsi:type="notation:ShapeStyle" xmi:id="_6UrvukO2EeaRieII3IRQLg" fontName="Segoe UI" lineColor="0"/>
      </children>
      <children xmi:id="_6Urvu0O2EeaRieII3IRQLg" visible="false" type="ChanceNode" element="#_6UiA0UO2EeaRieIIzMRQLg">
        <children xmi:id="_6UrvvEO2EeaRieII3IRQLg" type="TreeNode_Label"/>
        <children xmi:id="_6UrvvUO2EeaRieII4HRQLg" type="TreeNode_Probability"/>
        <children xmi:id="_6UrvvkO2EeaRieII4HRQLg" type="TreeNode_Variables"/>
        <children xmi:id="_6Urvv0O2EeaRieII4HRQLg" type="TreeNode_Collapser"/>
        <styles xsi:type="notation:ShapeStyle" xmi:id="_6UrvwEO2EeaRieII4HRQLg" fontName="Segoe UI" lineColor="0"/>
      </children>
      <children xmi:id="_6UrvwUO2EeaRieII4HRQLg" visible="false" type="ChanceNode" element="#_6UiAwkO2EeaRieIIwPRQLg">
        <children xmi:id="_6UrvwkO2EeaRieII5GRQLg" type="TreeNode_Label"/>
        <children xmi:id="_6Urvw0O2EeaRieII5GRQLg" type="TreeNode_Probability"/>
        <children xmi:id="_6UrvxEO2EeaRieII5GRQLg" type="TreeNode_Variables"/>
        <children xmi:id="_6UrvxUO2EeaRieII5GRQLg" type="TreeNode_Collapser"/>
        <styles xsi:type="notation:ShapeStyle" xmi:id="_6UrvxkO2EeaRieII5GRQLg" fontName="Segoe UI" lineColor="0"/>
      </children>
      <children xmi:id="_6Urvx0O2EeaRieII6FRQLg" visible="false" type="ChanceNode" element="#_6UiAtUO2EeaRieIItSRQLg">
        <children xmi:id="_6UrvyEO2EeaRieII6FRQLg" type="TreeNode_Label"/>
        <children xmi:id="_6UrvyUO2EeaRieII6FRQLg" type="TreeNode_Probability"/>
        <children xmi:id="_6UrvykO2EeaRieII6FRQLg" type="TreeNode_Variables"/>
        <children xmi:id="_6Urvy0O2EeaRieII6FRQLg" type="TreeNode_Collapser"/>
        <styles xsi:type="notation:ShapeStyle" xmi:id="_6UrvzEO2EeaRieII7ERQLg" fontName="Segoe UI" lineColor="0"/>
      </children>
      <children xmi:id="_6UrvzUO2EeaRieII7ERQLg" visible="false" type="MarkovNode" element="#_6UiAt0O2EeaRieIIuRRQLg">
        <children xmi:id="_6UrvzkO2EeaRieII7ERQLg" type="TreeNode_Label"/>
        <children xmi:id="_6Urvz0O2EeaRieII7ERQLg" type="TreeNode_Probability"/>
        <children xmi:id="_6Urv0EO2EeaRieII7ERQLg" type="TreeNode_Variables"/>
        <styles xsi:type="notation:ShapeStyle" xmi:id="_6Urv0UO2EeaRieII8DRQLg" fontName="Segoe UI" lineColor="0"/>
      </children>
      <children xmi:id="_6Urv0kO2EeaRieII8DRQLg" visible="false" type="MarkovNode" element="#_6UiAvEO2EeaRieIIvQRQLg">
        <children xmi:id="_6Urv00O2EeaRieII8DRQLg" type="TreeNode_Label"/>
        <children xmi:id="_6Urv1EO2EeaRieII8DRQLg" type="TreeNode_Probability"/>
        <children xmi:id="_6Urv1UO2EeaRieII8DRQLg" type="TreeNode_Variables"/>
        <styles xsi:type="notation:ShapeStyle" xmi:id="_6Urv1kO2EeaRieII9CRQLg" fontName="Segoe UI" lineColor="0"/>
      </children>
      <children xmi:id="_6Urv10O2EeaRieII9CRQLg" visible="false" type="MarkovNode" element="#_6UiAxEO2EeaRieIIwPRQLg">
        <children xmi:id="_6Urv2EO2EeaRieII9CRQLg" type="TreeNode_Label"/>
        <children xmi:id="_6Urv2UO2EeaRieII9CRQLg" type="TreeNode_Probability"/>
        <children xmi:id="_6Urv2kO2EeaRieII9CRQLg" type="TreeNode_Variables"/>
        <styles xsi:type="notation:ShapeStyle" xmi:id="_6Urv20O2EeaRieII-BRQLg" fontName="Segoe UI" lineColor="0"/>
      </children>
      <children xmi:id="_6Urv3EO2EeaRieII-BRQLg" visible="false" type="MarkovNode" element="#_6UiAyUO2EeaRieIIxORQLg">
        <children xmi:id="_6Urv3UO2EeaRieII-BRQLg" type="TreeNode_Label"/>
        <children xmi:id="_6Urv3kO2EeaRieII-BRQLg" type="TreeNode_Probability"/>
        <children xmi:id="_6Urv30O2EeaRieII-BRQLg" type="TreeNode_Variables"/>
        <styles xsi:type="notation:ShapeStyle" xmi:id="_6Urv4EO2EeaRieII_ARQLg" fontName="Segoe UI" lineColor="0"/>
      </children>
      <children xmi:id="_6Urv4UO2EeaRieII_ARQLg" visible="false" type="MarkovNode" element="#_6UiA00O2EeaRieIIzMRQLg">
        <children xmi:id="_6Urv4kO2EeaRieII_ARQLg" type="TreeNode_Label"/>
        <children xmi:id="_6Urv40O2EeaRieII_ARQLg" type="TreeNode_Probability"/>
        <children xmi:id="_6Urv5EO2EeaRieII_ARQLg" type="TreeNode_Variables"/>
        <styles xsi:type="notation:ShapeStyle" xmi:id="_6Urv5UO2EeaRieIIA_RQLg" fontName="Segoe UI" lineColor="0"/>
      </children>
      <children xmi:id="_6Urv5kO2EeaRieIIA_RQLg" visible="false" type="MarkovNode" element="#_6UiA2EO2EeaRieII0LRQLg">
        <children xmi:id="_6Urv50O2EeaRieIIA_RQLg" type="TreeNode_Label"/>
        <children xmi:id="_6Urv6EO2EeaRieIIA_RQLg" type="TreeNode_Probability"/>
        <children xmi:id="_6Urv6UO2EeaRieIIA_RQLg" type="TreeNode_Variables"/>
        <styles xsi:type="notation:ShapeStyle" xmi:id="_6Urv6kO2EeaRieIIB-RQLg" fontName="Segoe UI" lineColor="0"/>
      </children>
      <children xmi:id="_6Urv60O2EeaRieIIB-RQLg" visible="false" type="MarkovNode" element="#_6UiA3kO2EeaRieII2JRQLg">
        <children xmi:id="_6Urv7EO2EeaRieIIB-RQLg" type="TreeNode_Label"/>
        <children xmi:id="_6Urv7UO2EeaRieIIB-RQLg" type="TreeNode_Probability"/>
        <children xmi:id="_6Urv7kO2EeaRieIIB-RQLg" type="TreeNode_Variables"/>
        <styles xsi:type="notation:ShapeStyle" xmi:id="_6Urv70O2EeaRieIIC9RQLg" fontName="Segoe UI" lineColor="0"/>
      </children>
      <children xmi:id="_6Urv8EO2EeaRieIIC9RQLg" visible="false" type="ChanceNode" element="#_6UiA80O2EeaRieII6FRQLg">
        <children xmi:id="_6Urv8UO2EeaRieIIC9RQLg" type="TreeNode_Label"/>
        <children xmi:id="_6Urv8kO2EeaRieIIC9RQLg" type="TreeNode_Probability"/>
        <children xmi:id="_6Urv80O2EeaRieIIC9RQLg" type="TreeNode_Variables"/>
        <children xmi:id="_6Urv9EO2EeaRieIID8RQLg" type="TreeNode_Collapser"/>
        <styles xsi:type="notation:ShapeStyle" xmi:id="_6Urv9UO2EeaRieIID8RQLg" fontName="Segoe UI" lineColor="0"/>
      </children>
      <children xmi:id="_6Urv9kO2EeaRieIID8RQLg" visible="false" type="ChanceNode" element="#_6UiBI0O2EeaRieIID8RQLg">
        <children xmi:id="_6Urv90O2EeaRieIID8RQLg" type="TreeNode_Label"/>
        <children xmi:id="_6Urv-EO2EeaRieIID8RQLg" type="TreeNode_Probability"/>
        <children xmi:id="_6Urv-UO2EeaRieIIE7RQLg" type="TreeNode_Variables"/>
        <children xmi:id="_6Urv-kO2EeaRieIIE7RQLg" type="TreeNode_Collapser"/>
        <styles xsi:type="notation:ShapeStyle" xmi:id="_6Urv-0O2EeaRieIIE7RQLg" fontName="Segoe UI" lineColor="0"/>
      </children>
      <children xmi:id="_6Urv_EO2EeaRieIIE7RQLg" visible="false" type="ChanceNode" element="#_6UiBEUO2EeaRieIIA_RQLg">
        <children xmi:id="_6Urv_UO2EeaRieIIE7RQLg" type="TreeNode_Label"/>
        <children xmi:id="_6Urv_kO2EeaRieIIF6RQLg" type="TreeNode_Probability"/>
        <children xmi:id="_6Urv_0O2EeaRieIIF6RQLg" type="TreeNode_Variables"/>
        <children xmi:id="_6UrwAEO2EeaRieIIF6RQLg" type="TreeNode_Collapser"/>
        <styles xsi:type="notation:ShapeStyle" xmi:id="_6UrwAUO2EeaRieIIF6RQLg" fontName="Segoe UI" lineColor="0"/>
      </children>
      <children xmi:id="_6UrwAkO2EeaRieIIF6RQLg" visible="false" type="ChanceNode" element="#_6UiBAkO2EeaRieII9CRQLg">
        <children xmi:id="_6UrwA0O2EeaRieIIG5RQLg" type="TreeNode_Label"/>
        <children xmi:id="_6UrwBEO2EeaRieIIG5RQLg" type="TreeNode_Probability"/>
        <children xmi:id="_6UrwBUO2EeaRieIIG5RQLg" type="TreeNode_Variables"/>
        <children xmi:id="_6UrwBkO2EeaRieIIG5RQLg" type="TreeNode_Collapser"/>
        <styles xsi:type="notation:ShapeStyle" xmi:id="_6UrwB0O2EeaRieIIG5RQLg" fontName="Segoe UI" lineColor="0"/>
      </children>
      <children xmi:id="_6UrwCEO2EeaRieIIH4RQLg" visible="false" type="ChanceNode" element="#_6UiA9UO2EeaRieII6FRQLg">
        <children xmi:id="_6UrwCUO2EeaRieIIH4RQLg" type="TreeNode_Label"/>
        <children xmi:id="_6UrwCkO2EeaRieIIH4RQLg" type="TreeNode_Probability"/>
        <children xmi:id="_6UrwC0O2EeaRieIIH4RQLg" type="TreeNode_Variables"/>
        <children xmi:id="_6UrwDEO2EeaRieIIH4RQLg" type="TreeNode_Collapser"/>
        <styles xsi:type="notation:ShapeStyle" xmi:id="_6UrwDUO2EeaRieIII3RQLg" fontName="Segoe UI" lineColor="0"/>
      </children>
      <children xmi:id="_6UrwDkO2EeaRieIII3RQLg" visible="false" type="MarkovNode" element="#_6UiA90O2EeaRieII7ERQLg">
        <children xmi:id="_6UrwD0O2EeaRieIII3RQLg" type="TreeNode_Label"/>
        <children xmi:id="_6UrwEEO2EeaRieIII3RQLg" type="TreeNode_Probability"/>
        <children xmi:id="_6UrwEUO2EeaRieIII3RQLg" type="TreeNode_Variables"/>
        <styles xsi:type="notation:ShapeStyle" xmi:id="_6UrwEkO2EeaRieIIJ2RQLg" fontName="Segoe UI" lineColor="0"/>
      </children>
      <children xmi:id="_6UrwE0O2EeaRieIIJ2RQLg" visible="false" type="MarkovNode" element="#_6UiA_EO2EeaRieII8DRQLg">
        <children xmi:id="_6UrwFEO2EeaRieIIJ2RQLg" type="TreeNode_Label"/>
        <children xmi:id="_6UrwFUO2EeaRieIIJ2RQLg" type="TreeNode_Probability"/>
        <children xmi:id="_6UrwFkO2EeaRieIIJ2RQLg" type="TreeNode_Variables"/>
        <styles xsi:type="notation:ShapeStyle" xmi:id="_6UrwF0O2EeaRieIIK1RQLg" fontName="Segoe UI" lineColor="0"/>
      </children>
      <children xmi:id="_6UrwGEO2EeaRieIIK1RQLg" visible="false" type="MarkovNode" element="#_6UiBBEO2EeaRieII9CRQLg">
        <children xmi:id="_6UrwGUO2EeaRieIIK1RQLg" type="TreeNode_Label"/>
        <children xmi:id="_6UrwGkO2EeaRieIIK1RQLg" type="TreeNode_Probability"/>
        <children xmi:id="_6UrwG0O2EeaRieIIK1RQLg" type="TreeNode_Variables"/>
        <styles xsi:type="notation:ShapeStyle" xmi:id="_6UrwHEO2EeaRieIIL0RQLg" fontName="Segoe UI" lineColor="0"/>
      </children>
      <children xmi:id="_6UrwHUO2EeaRieIIL0RQLg" visible="false" type="MarkovNode" element="#_6UiBCUO2EeaRieII-BRQLg">
        <children xmi:id="_6UrwHkO2EeaRieIIL0RQLg" type="TreeNode_Label"/>
        <children xmi:id="_6UrwH0O2EeaRieIIL0RQLg" type="TreeNode_Probability"/>
        <children xmi:id="_6UrwIEO2EeaRieIIL0RQLg" type="TreeNode_Variables"/>
        <styles xsi:type="notation:ShapeStyle" xmi:id="_6UrwIUO2EeaRieIIMzRQLg" fontName="Segoe UI" lineColor="0"/>
      </children>
      <children xmi:id="_6UrwIkO2EeaRieIIMzRQLg" visible="false" type="MarkovNode" element="#_6UiBE0O2EeaRieIIA_RQLg">
        <children xmi:id="_6UrwI0O2EeaRieIIMzRQLg" type="TreeNode_Label"/>
        <children xmi:id="_6UrwJEO2EeaRieIIMzRQLg" type="TreeNode_Probability"/>
        <children xmi:id="_6UrwJUO2EeaRieIIMzRQLg" type="TreeNode_Variables"/>
        <styles xsi:type="notation:ShapeStyle" xmi:id="_6UrwJkO2EeaRieIINyRQLg" fontName="Segoe UI" lineColor="0"/>
      </children>
      <children xmi:id="_6UrwJ0O2EeaRieIINyRQLg" visible="false" type="MarkovNode" element="#_6UiBGEO2EeaRieIIB-RQLg">
        <children xmi:id="_6UrwKEO2EeaRieIINyRQLg" type="TreeNode_Label"/>
        <children xmi:id="_6UrwKUO2EeaRieIINyRQLg" type="TreeNode_Probability"/>
        <children xmi:id="_6UrwKkO2EeaRieIINyRQLg" type="TreeNode_Variables"/>
        <styles xsi:type="notation:ShapeStyle" xmi:id="_6UrwK0O2EeaRieIIOxRQLg" fontName="Segoe UI" lineColor="0"/>
      </children>
      <children xmi:id="_6UrwLEO2EeaRieIIOxRQLg" visible="false" type="MarkovNode" element="#_6UiBJUO2EeaRieIIE7RQLg">
        <children xmi:id="_6UrwLUO2EeaRieIIOxRQLg" type="TreeNode_Label"/>
        <children xmi:id="_6UrwLkO2EeaRieIIOxRQLg" type="TreeNode_Probability"/>
        <children xmi:id="_6UrwL0O2EeaRieIIOxRQLg" type="TreeNode_Variables"/>
        <styles xsi:type="notation:ShapeStyle" xmi:id="_6UrwMEO2EeaRieIIPwRQLg" fontName="Segoe UI" lineColor="0"/>
      </children>
      <children xmi:id="_6UrwMUO2EeaRieIIPwRQLg" visible="false" type="MarkovNode" element="#_6UiBKkO2EeaRieIIF6RQLg">
        <children xmi:id="_6UrwMkO2EeaRieIIPwRQLg" type="TreeNode_Label"/>
        <children xmi:id="_6UrwM0O2EeaRieIIPwRQLg" type="TreeNode_Probability"/>
        <children xmi:id="_6UrwNEO2EeaRieIIPwRQLg" type="TreeNode_Variables"/>
        <styles xsi:type="notation:ShapeStyle" xmi:id="_6UrwNUO2EeaRieIIQvRQLg" fontName="Segoe UI" lineColor="0"/>
      </children>
      <children xmi:id="_6UrwNkO2EeaRieIIQvRQLg" visible="false" type="MarkovNode" element="#_6UiBHkO2EeaRieIIC9RQLg">
        <children xmi:id="_6UrwN0O2EeaRieIIQvRQLg" type="TreeNode_Label"/>
        <children xmi:id="_6UrwOEO2EeaRieIIQvRQLg" type="TreeNode_Probability"/>
        <children xmi:id="_6UrwOUO2EeaRieIIQvRQLg" type="TreeNode_Variables"/>
        <styles xsi:type="notation:ShapeStyle" xmi:id="_6UrwOkO2EeaRieIIRuRQLg" fontName="Segoe UI" lineColor="0"/>
      </children>
      <children xmi:id="_6UrwO0O2EeaRieIIRuRQLg" visible="false" type="MarkovNode" element="#_6UiBR0O2EeaRieIIL0RQLg">
        <children xmi:id="_6UrwPEO2EeaRieIIRuRQLg" type="TreeNode_Label"/>
        <children xmi:id="_6UrwPUO2EeaRieIIRuRQLg" type="TreeNode_Probability"/>
        <children xmi:id="_6UrwPkO2EeaRieIIRuRQLg" type="TreeNode_Variables"/>
        <styles xsi:type="notation:ShapeStyle" xmi:id="_6UrwP0O2EeaRieIIStRQLg" fontName="Segoe UI" lineColor="0"/>
      </children>
      <children xmi:id="_6UrwQEO2EeaRieIIStRQLg" visible="false" type="ChanceNode" element="#_6UiA40O2EeaRieII3IRQLg">
        <children xmi:id="_6UrwQUO2EeaRieIIStRQLg" type="TreeNode_Label"/>
        <children xmi:id="_6UrwQkO2EeaRieIIStRQLg" type="TreeNode_Probability"/>
        <children xmi:id="_6UrwQ0O2EeaRieIIStRQLg" type="TreeNode_Variables"/>
        <children xmi:id="_6UrwREO2EeaRieIITsRQLg" type="TreeNode_Collapser"/>
        <styles xsi:type="notation:ShapeStyle" xmi:id="_6UrwRUO2EeaRieIITsRQLg" fontName="Segoe UI" lineColor="0"/>
      </children>
      <children xmi:id="_6UrwRkO2EeaRieIITsRQLg" visible="false" type="MarkovNode" element="#_6UiA5UO2EeaRieII3IRQLg">
        <children xmi:id="_6UrwR0O2EeaRieIITsRQLg" type="TreeNode_Label"/>
        <children xmi:id="_6UrwSEO2EeaRieIITsRQLg" type="TreeNode_Probability"/>
        <children xmi:id="_6UrwSUO2EeaRieIIUrRQLg" type="TreeNode_Variables"/>
        <styles xsi:type="notation:ShapeStyle" xmi:id="_6UrwSkO2EeaRieIIUrRQLg" fontName="Segoe UI" lineColor="0"/>
      </children>
      <children xmi:id="_6UrwS0O2EeaRieIIUrRQLg" visible="false" type="MarkovNode" element="#_6UiA6kO2EeaRieII4HRQLg">
        <children xmi:id="_6UrwTEO2EeaRieIIUrRQLg" type="TreeNode_Label"/>
        <children xmi:id="_6UrwTUO2EeaRieIIUrRQLg" type="TreeNode_Probability"/>
        <children xmi:id="_6UrwTkO2EeaRieIIVqRQLg" type="TreeNode_Variables"/>
        <styles xsi:type="notation:ShapeStyle" xmi:id="_6UrwT0O2EeaRieIIVqRQLg" fontName="Segoe UI" lineColor="0"/>
      </children>
      <children xmi:id="_6UrwUEO2EeaRieIIVqRQLg" visible="false" type="MarkovNode" element="#_6UiBa0O2EeaRieIIStRQLg">
        <children xmi:id="_6UrwUUO2EeaRieIIVqRQLg" type="TreeNode_Label"/>
        <children xmi:id="_6UrwUkO2EeaRieIIVqRQLg" type="TreeNode_Probability"/>
        <children xmi:id="_6UrwU0O2EeaRieIIWpRQLg" type="TreeNode_Variables"/>
        <styles xsi:type="notation:ShapeStyle" xmi:id="_6UrwVEO2EeaRieIIWpRQLg" fontName="Segoe UI" lineColor="0"/>
      </children>
      <children xmi:id="_6UrwVUO2EeaRieIIWpRQLg" visible="false" type="MarkovNode" element="#_6UiBZEO2EeaRieIIQvRQLg">
        <children xmi:id="_6UrwVkO2EeaRieIIWpRQLg" type="TreeNode_Label"/>
        <children xmi:id="_6UrwV0O2EeaRieIIWpRQLg" type="TreeNode_Probability"/>
        <children xmi:id="_6UrwWEO2EeaRieIIXoRQLg" type="TreeNode_Variables"/>
        <styles xsi:type="notation:ShapeStyle" xmi:id="_6UrwWUO2EeaRieIIXoRQLg" fontName="Segoe UI" lineColor="0"/>
      </children>
      <children xmi:id="_6UrwWkO2EeaRieIIXoRQLg" visible="false" type="MarkovNode" element="#_6UiBc0O2EeaRieIITsRQLg">
        <children xmi:id="_6UrwW0O2EeaRieIIXoRQLg" type="TreeNode_Label"/>
        <children xmi:id="_6UrwXEO2EeaRieIIXoRQLg" type="TreeNode_Probability"/>
        <children xmi:id="_6UrwXUO2EeaRieIIYnRQLg" type="TreeNode_Variables"/>
        <styles xsi:type="notation:ShapeStyle" xmi:id="_6UrwXkO2EeaRieIIYnRQLg" fontName="Segoe UI" lineColor="0"/>
      </children>
      <children xmi:id="_6UrwX0O2EeaRieIIYnRQLg" visible="false" type="ChanceNode" element="#_6UiBfEO2EeaRieIIVqRQLg">
        <children xmi:id="_6UrwYEO2EeaRieIIYnRQLg" type="TreeNode_Label"/>
        <children xmi:id="_6UrwYUO2EeaRieIIYnRQLg" type="TreeNode_Probability"/>
        <children xmi:id="_6UrwYkO2EeaRieIIZmRQLg" type="TreeNode_Variables"/>
        <children xmi:id="_6UrwY0O2EeaRieIIZmRQLg" type="TreeNode_Collapser"/>
        <styles xsi:type="notation:ShapeStyle" xmi:id="_6UrwZEO2EeaRieIIZmRQLg" fontName="Segoe UI" lineColor="0"/>
      </children>
      <children xmi:id="_6UrwZUO2EeaRieIIZmRQLg" visible="false" type="MarkovNode" element="#_6UiBhUO2EeaRieIIXoRQLg">
        <children xmi:id="_6UrwZkO2EeaRieIIZmRQLg" type="TreeNode_Label"/>
        <children xmi:id="_6UrwZ0O2EeaRieIIalRQLg" type="TreeNode_Probability"/>
        <children xmi:id="_6UrwaEO2EeaRieIIalRQLg" type="TreeNode_Variables"/>
        <styles xsi:type="notation:ShapeStyle" xmi:id="_6UrwaUO2EeaRieIIalRQLg" fontName="Segoe UI" lineColor="0"/>
      </children>
      <children xmi:id="_6UrwakO2EeaRieIIalRQLg" visible="false" type="MarkovNode" element="#_6UiBfkO2EeaRieIIWpRQLg">
        <children xmi:id="_6Urwa0O2EeaRieIIalRQLg" type="TreeNode_Label"/>
        <children xmi:id="_6UrwbEO2EeaRieIIbkRQLg" type="TreeNode_Probability"/>
        <children xmi:id="_6UrwbUO2EeaRieIIbkRQLg" type="TreeNode_Variables"/>
        <styles xsi:type="notation:ShapeStyle" xmi:id="_6UrwbkO2EeaRieIIbkRQLg" fontName="Segoe UI" lineColor="0"/>
      </children>
      <children xmi:id="_6Urwb0O2EeaRieIIbkRQLg" visible="false" type="MarkovNode" element="#_6UiBjUO2EeaRieIIZmRQLg">
        <children xmi:id="_6UrwcEO2EeaRieIIbkRQLg" type="TreeNode_Label"/>
        <children xmi:id="_6UrwcUO2EeaRieIIcjRQLg" type="TreeNode_Probability"/>
        <children xmi:id="_6UrwckO2EeaRieIIcjRQLg" type="TreeNode_Variables"/>
        <styles xsi:type="notation:ShapeStyle" xmi:id="_6Urwc0O2EeaRieIIcjRQLg" fontName="Segoe UI" lineColor="0"/>
      </children>
      <children xmi:id="_6UrwdEO2EeaRieIIcjRQLg" visible="false" type="ChanceNode" element="#_6UiBlkO2EeaRieIIalRQLg">
        <children xmi:id="_6UrwdUO2EeaRieIIcjRQLg" type="TreeNode_Label"/>
        <children xmi:id="_6UrwdkO2EeaRieIIdiRQLg" type="TreeNode_Probability"/>
        <children xmi:id="_6Urwd0O2EeaRieIIdiRQLg" type="TreeNode_Variables"/>
        <children xmi:id="_6UrweEO2EeaRieIIdiRQLg" type="TreeNode_Collapser"/>
        <styles xsi:type="notation:ShapeStyle" xmi:id="_6UrweUO2EeaRieIIdiRQLg" fontName="Segoe UI" lineColor="0"/>
      </children>
      <children xmi:id="_6UrwekO2EeaRieIIdiRQLg" visible="false" type="MarkovNode" element="#_6UiBn0O2EeaRieIIcjRQLg">
        <children xmi:id="_6Urwe0O2EeaRieIIehRQLg" type="TreeNode_Label"/>
        <children xmi:id="_6UrwfEO2EeaRieIIehRQLg" type="TreeNode_Probability"/>
        <children xmi:id="_6UrwfUO2EeaRieIIehRQLg" type="TreeNode_Variables"/>
        <styles xsi:type="notation:ShapeStyle" xmi:id="_6UrwfkO2EeaRieIIehRQLg" fontName="Segoe UI" lineColor="0"/>
      </children>
      <children xmi:id="_6Urwf0O2EeaRieIIehRQLg" visible="false" type="MarkovNode" element="#_6UiBmEO2EeaRieIIbkRQLg">
        <children xmi:id="_6UrwgEO2EeaRieIIfgRQLg" type="TreeNode_Label"/>
        <children xmi:id="_6UrwgUO2EeaRieIIfgRQLg" type="TreeNode_Probability"/>
        <children xmi:id="_6UrwgkO2EeaRieIIfgRQLg" type="TreeNode_Variables"/>
        <styles xsi:type="notation:ShapeStyle" xmi:id="_6Urwg0O2EeaRieIIfgRQLg" fontName="Segoe UI" lineColor="0"/>
      </children>
      <children xmi:id="_6UrwhEO2EeaRieIIfgRQLg" visible="false" type="MarkovNode" element="#_6UiBp0O2EeaRieIIehRQLg">
        <children xmi:id="_6UrwhUO2EeaRieIIgfRQLg" type="TreeNode_Label"/>
        <children xmi:id="_6UrwhkO2EeaRieIIgfRQLg" type="TreeNode_Probability"/>
        <children xmi:id="_6Urwh0O2EeaRieIIgfRQLg" type="TreeNode_Variables"/>
        <styles xsi:type="notation:ShapeStyle" xmi:id="_6UrwiEO2EeaRieIIgfRQLg" fontName="Segoe UI" lineColor="0"/>
      </children>
      <children xmi:id="_6UrwiUO2EeaRieIIgfRQLg" visible="false" type="ChanceNode" element="#_6UiBsEO2EeaRieIIgfRQLg">
        <children xmi:id="_6UrwikO2EeaRieIIheRQLg" type="TreeNode_Label"/>
        <children xmi:id="_6Urwi0O2EeaRieIIheRQLg" type="TreeNode_Probability"/>
        <children xmi:id="_6UrwjEO2EeaRieIIheRQLg" type="TreeNode_Variables"/>
        <children xmi:id="_6UrwjUO2EeaRieIIheRQLg" type="TreeNode_Collapser"/>
        <styles xsi:type="notation:ShapeStyle" xmi:id="_6UrwjkO2EeaRieIIheRQLg" fontName="Segoe UI" lineColor="0"/>
      </children>
      <children xmi:id="_6Urwj0O2EeaRieIIidRQLg" visible="false" type="MarkovNode" element="#_6UiBuEO2EeaRieIIheRQLg">
        <children xmi:id="_6UrwkEO2EeaRieIIidRQLg" type="TreeNode_Label"/>
        <children xmi:id="_6UrwkUO2EeaRieIIidRQLg" type="TreeNode_Probability"/>
        <children xmi:id="_6UrwkkO2EeaRieIIidRQLg" type="TreeNode_Variables"/>
        <styles xsi:type="notation:ShapeStyle" xmi:id="_6Urwk0O2EeaRieIIidRQLg" fontName="Segoe UI" lineColor="0"/>
      </children>
      <children xmi:id="_6UrwlEO2EeaRieIIjcRQLg" visible="false" type="MarkovNode" element="#_6UiBskO2EeaRieIIgfRQLg">
        <children xmi:id="_6UrwlUO2EeaRieIIjcRQLg" type="TreeNode_Label"/>
        <children xmi:id="_6UrwlkO2EeaRieIIjcRQLg" type="TreeNode_Probability"/>
        <children xmi:id="_6Urwl0O2EeaRieIIjcRQLg" type="TreeNode_Variables"/>
        <styles xsi:type="notation:ShapeStyle" xmi:id="_6UrwmEO2EeaRieIIjcRQLg" fontName="Segoe UI" lineColor="0"/>
      </children>
      <children xmi:id="_6UrwmUO2EeaRieIIkbRQLg" visible="false" type="MarkovNode" element="#_6UiBwEO2EeaRieIIjcRQLg">
        <children xmi:id="_6UrwmkO2EeaRieIIkbRQLg" type="TreeNode_Label"/>
        <children xmi:id="_6Urwm0O2EeaRieIIkbRQLg" type="TreeNode_Probability"/>
        <children xmi:id="_6UrwnEO2EeaRieIIkbRQLg" type="TreeNode_Variables"/>
        <styles xsi:type="notation:ShapeStyle" xmi:id="_6UrwnUO2EeaRieIIkbRQLg" fontName="Segoe UI" lineColor="0"/>
      </children>
      <children xmi:id="_6UrwnkO2EeaRieIIlaRQLg" type="ChanceNode" element="#_6UiB4UO2EeaRieIIpWRQLg">
        <children xmi:id="_6Urwn0O2EeaRieIIlaRQLg" type="TreeNode_Label"/>
        <children xmi:id="_6UrwoEO2EeaRieIIlaRQLg" type="TreeNode_Probability"/>
        <children xmi:id="_6UrwoUO2EeaRieIIlaRQLg" type="TreeNode_Variables"/>
        <children xmi:id="_6UrwokO2EeaRieIIlaRQLg" type="TreeNode_Collapser"/>
        <styles xsi:type="notation:ShapeStyle" xmi:id="_6Urwo0O2EeaRieIImZRQLg" lineColor="0"/>
      </children>
      <children xmi:id="_6UrwpEO2EeaRieIImZRQLg" visible="false" type="ChanceNode" element="#_6UiB4kO2EeaRieIIqVRQLg">
        <children xmi:id="_6UrwpUO2EeaRieIImZRQLg" type="TreeNode_Label"/>
        <children xmi:id="_6UrwpkO2EeaRieIImZRQLg" type="TreeNode_Probability"/>
        <children xmi:id="_6Urwp0O2EeaRieIImZRQLg" type="TreeNode_Variables"/>
        <children xmi:id="_6UrwqEO2EeaRieIInYRQLg" type="TreeNode_Collapser"/>
        <styles xsi:type="notation:ShapeStyle" xmi:id="_6UrwqUO2EeaRieIInYRQLg" fontName="Segoe UI" lineColor="0"/>
      </children>
      <children xmi:id="_6UrwqkO2EeaRieIInYRQLg" visible="false" type="ChanceNode" element="#_6UiCQEO2EeaRieII8DRQLg">
        <children xmi:id="_6Urwq0O2EeaRieIInYRQLg" type="TreeNode_Label"/>
        <children xmi:id="_6UrwrEO2EeaRieIInYRQLg" type="TreeNode_Probability"/>
        <children xmi:id="_6UrwrUO2EeaRieIIoXRQLg" type="TreeNode_Variables"/>
        <children xmi:id="_6UrwrkO2EeaRieIIoXRQLg" type="TreeNode_Collapser"/>
        <styles xsi:type="notation:ShapeStyle" xmi:id="_6Urwr0O2EeaRieIIoXRQLg" lineColor="0"/>
      </children>
      <children xmi:id="_6UrwsEO2EeaRieIIoXRQLg" visible="false" type="ChanceNode" element="#_6UiCJkO2EeaRieII3IRQLg">
        <children xmi:id="_6UrwsUO2EeaRieIIoXRQLg" type="TreeNode_Label"/>
        <children xmi:id="_6UrwskO2EeaRieIIpWRQLg" type="TreeNode_Probability"/>
        <children xmi:id="_6Urws0O2EeaRieIIpWRQLg" type="TreeNode_Variables"/>
        <children xmi:id="_6UrwtEO2EeaRieIIpWRQLg" type="TreeNode_Collapser"/>
        <styles xsi:type="notation:ShapeStyle" xmi:id="_6UrwtUO2EeaRieIIpWRQLg" lineColor="0"/>
      </children>
      <children xmi:id="_6UrwtkO2EeaRieIIpWRQLg" visible="false" type="ChanceNode" element="#_6UiCDEO2EeaRieIIyNRQLg">
        <children xmi:id="_6Urwt0O2EeaRieIIqVRQLg" type="TreeNode_Label"/>
        <children xmi:id="_6UrwuEO2EeaRieIIqVRQLg" type="TreeNode_Probability"/>
        <children xmi:id="_6UrwuUO2EeaRieIIqVRQLg" type="TreeNode_Variables"/>
        <children xmi:id="_6UrwukO2EeaRieIIqVRQLg" type="TreeNode_Collapser"/>
        <styles xsi:type="notation:ShapeStyle" xmi:id="_6Urwu0O2EeaRieIIqVRQLg" lineColor="0"/>
      </children>
      <children xmi:id="_6UrwvEO2EeaRieIIrURQLg" visible="false" type="ChanceNode" element="#_6UiB8kO2EeaRieIItSRQLg">
        <children xmi:id="_6UrwvUO2EeaRieIIrURQLg" type="TreeNode_Label"/>
        <children xmi:id="_6UrwvkO2EeaRieIIrURQLg" type="TreeNode_Probability"/>
        <children xmi:id="_6Urwv0O2EeaRieIIrURQLg" type="TreeNode_Variables"/>
        <children xmi:id="_6UrwwEO2EeaRieIIrURQLg" type="TreeNode_Collapser"/>
        <styles xsi:type="notation:ShapeStyle" xmi:id="_6UrwwUO2EeaRieIIsTRQLg" lineColor="0"/>
      </children>
      <children xmi:id="_6UrwwkO2EeaRieIIsTRQLg" visible="false" type="ChanceNode" element="#_6UiB5EO2EeaRieIIqVRQLg">
        <children xmi:id="_6Urww0O2EeaRieIIsTRQLg" type="TreeNode_Label"/>
        <children xmi:id="_6UrwxEO2EeaRieIIsTRQLg" type="TreeNode_Probability"/>
        <children xmi:id="_6UrwxUO2EeaRieIIsTRQLg" type="TreeNode_Variables"/>
        <children xmi:id="_6UrwxkO2EeaRieIItSRQLg" type="TreeNode_Collapser"/>
        <styles xsi:type="notation:ShapeStyle" xmi:id="_6Urwx0O2EeaRieIItSRQLg" fontName="Segoe UI" lineColor="0"/>
      </children>
      <children xmi:id="_6UrwyEO2EeaRieIItSRQLg" visible="false" type="MarkovNode" element="#_6UiB7EO2EeaRieIIsTRQLg">
        <children xmi:id="_6UrwyUO2EeaRieIItSRQLg" type="TreeNode_Label"/>
        <children xmi:id="_6UrwykO2EeaRieIItSRQLg" type="TreeNode_Probability"/>
        <children xmi:id="_6Urwy0O2EeaRieIIuRRQLg" type="TreeNode_Variables"/>
        <styles xsi:type="notation:ShapeStyle" xmi:id="_6UrwzEO2EeaRieIIuRRQLg" fontName="Segoe UI" lineColor="0"/>
      </children>
      <children xmi:id="_6UrwzUO2EeaRieIIuRRQLg" visible="false" type="MarkovNode" element="#_6UiB5kO2EeaRieIIqVRQLg">
        <children xmi:id="_6UrwzkO2EeaRieIIuRRQLg" type="TreeNode_Label"/>
        <children xmi:id="_6Urwz0O2EeaRieIIuRRQLg" type="TreeNode_Probability"/>
        <children xmi:id="_6Urw0EO2EeaRieIIvQRQLg" type="TreeNode_Variables"/>
        <styles xsi:type="notation:ShapeStyle" xmi:id="_6Urw0UO2EeaRieIIvQRQLg" fontName="Segoe UI" lineColor="0"/>
      </children>
      <children xmi:id="_6Urw0kO2EeaRieIIvQRQLg" visible="false" type="ChanceNode" element="#_6UiB9EO2EeaRieIItSRQLg">
        <children xmi:id="_6Urw00O2EeaRieIIvQRQLg" type="TreeNode_Label"/>
        <children xmi:id="_6Urw1EO2EeaRieIIvQRQLg" type="TreeNode_Probability"/>
        <children xmi:id="_6Urw1UO2EeaRieIIwPRQLg" type="TreeNode_Variables"/>
        <children xmi:id="_6Urw1kO2EeaRieIIwPRQLg" type="TreeNode_Collapser"/>
        <styles xsi:type="notation:ShapeStyle" xmi:id="_6Urw10O2EeaRieIIwPRQLg" fontName="Segoe UI" lineColor="0"/>
      </children>
      <children xmi:id="_6Urw2EO2EeaRieIIwPRQLg" visible="false" type="MarkovNode" element="#_6UiB_UO2EeaRieIIvQRQLg">
        <children xmi:id="_6Urw2UO2EeaRieIIwPRQLg" type="TreeNode_Label"/>
        <children xmi:id="_6Urw2kO2EeaRieIIxORQLg" type="TreeNode_Probability"/>
        <children xmi:id="_6Urw20O2EeaRieIIxORQLg" type="TreeNode_Variables"/>
        <styles xsi:type="notation:ShapeStyle" xmi:id="_6Urw3EO2EeaRieIIxORQLg" fontName="Segoe UI" lineColor="0"/>
      </children>
      <children xmi:id="_6Urw3UO2EeaRieIIxORQLg" visible="false" type="MarkovNode" element="#_6UiB9kO2EeaRieIIuRRQLg">
        <children xmi:id="_6Urw3kO2EeaRieIIxORQLg" type="TreeNode_Label"/>
        <children xmi:id="_6Urw30O2EeaRieIIyNRQLg" type="TreeNode_Probability"/>
        <children xmi:id="_6Urw4EO2EeaRieIIyNRQLg" type="TreeNode_Variables"/>
        <styles xsi:type="notation:ShapeStyle" xmi:id="_6Urw4UO2EeaRieIIyNRQLg" fontName="Segoe UI" lineColor="0"/>
      </children>
      <children xmi:id="_6Urw4kO2EeaRieIIyNRQLg" visible="false" type="MarkovNode" element="#_6UiCBUO2EeaRieIIxORQLg">
        <children xmi:id="_6Urw40O2EeaRieIIyNRQLg" type="TreeNode_Label"/>
        <children xmi:id="_6Urw5EO2EeaRieIIzMRQLg" type="TreeNode_Probability"/>
        <children xmi:id="_6Urw5UO2EeaRieIIzMRQLg" type="TreeNode_Variables"/>
        <styles xsi:type="notation:ShapeStyle" xmi:id="_6Urw5kO2EeaRieIIzMRQLg" fontName="Segoe UI" lineColor="0"/>
      </children>
      <children xmi:id="_6Urw50O2EeaRieIIzMRQLg" visible="false" type="ChanceNode" element="#_6UiCDkO2EeaRieIIyNRQLg">
        <children xmi:id="_6Urw6EO2EeaRieIIzMRQLg" type="TreeNode_Label"/>
        <children xmi:id="_6Urw6UO2EeaRieII0LRQLg" type="TreeNode_Probability"/>
        <children xmi:id="_6Urw6kO2EeaRieII0LRQLg" type="TreeNode_Variables"/>
        <children xmi:id="_6Urw60O2EeaRieII0LRQLg" type="TreeNode_Collapser"/>
        <styles xsi:type="notation:ShapeStyle" xmi:id="_6Urw7EO2EeaRieII0LRQLg" fontName="Segoe UI" lineColor="0"/>
      </children>
      <children xmi:id="_6Urw7UO2EeaRieII0LRQLg" visible="false" type="MarkovNode" element="#_6UiCF0O2EeaRieII0LRQLg">
        <children xmi:id="_6Urw7kO2EeaRieII1KRQLg" type="TreeNode_Label"/>
        <children xmi:id="_6Urw70O2EeaRieII1KRQLg" type="TreeNode_Probability"/>
        <children xmi:id="_6Urw8EO2EeaRieII1KRQLg" type="TreeNode_Variables"/>
        <styles xsi:type="notation:ShapeStyle" xmi:id="_6Urw8UO2EeaRieII1KRQLg" fontName="Segoe UI" lineColor="0"/>
      </children>
      <children xmi:id="_6Urw8kO2EeaRieII1KRQLg" visible="false" type="MarkovNode" element="#_6UiCEEO2EeaRieIIzMRQLg">
        <children xmi:id="_6Urw80O2EeaRieII2JRQLg" type="TreeNode_Label"/>
        <children xmi:id="_6Urw9EO2EeaRieII2JRQLg" type="TreeNode_Probability"/>
        <children xmi:id="_6Urw9UO2EeaRieII2JRQLg" type="TreeNode_Variables"/>
        <styles xsi:type="notation:ShapeStyle" xmi:id="_6Urw9kO2EeaRieII2JRQLg" fontName="Segoe UI" lineColor="0"/>
      </children>
      <children xmi:id="_6Urw90O2EeaRieII2JRQLg" visible="false" type="MarkovNode" element="#_6UiCH0O2EeaRieII2JRQLg">
        <children xmi:id="_6Urw-EO2EeaRieII3IRQLg" type="TreeNode_Label"/>
        <children xmi:id="_6Urw-UO2EeaRieII3IRQLg" type="TreeNode_Probability"/>
        <children xmi:id="_6Urw-kO2EeaRieII3IRQLg" type="TreeNode_Variables"/>
        <styles xsi:type="notation:ShapeStyle" xmi:id="_6Urw-0O2EeaRieII3IRQLg" fontName="Segoe UI" lineColor="0"/>
      </children>
      <children xmi:id="_6Urw_EO2EeaRieII3IRQLg" visible="false" type="ChanceNode" element="#_6UiCKEO2EeaRieII4HRQLg">
        <children xmi:id="_6Urw_UO2EeaRieII4HRQLg" type="TreeNode_Label"/>
        <children xmi:id="_6Urw_kO2EeaRieII4HRQLg" type="TreeNode_Probability"/>
        <children xmi:id="_6Urw_0O2EeaRieII4HRQLg" type="TreeNode_Variables"/>
        <children xmi:id="_6UrxAEO2EeaRieII4HRQLg" type="TreeNode_Collapser"/>
        <styles xsi:type="notation:ShapeStyle" xmi:id="_6UrxAUO2EeaRieII4HRQLg" fontName="Segoe UI" lineColor="0"/>
      </children>
      <children xmi:id="_6UrxAkO2EeaRieII5GRQLg" visible="false" type="MarkovNode" element="#_6UiCMUO2EeaRieII5GRQLg">
        <children xmi:id="_6UrxA0O2EeaRieII5GRQLg" type="TreeNode_Label"/>
        <children xmi:id="_6UrxBEO2EeaRieII5GRQLg" type="TreeNode_Probability"/>
        <children xmi:id="_6UrxBUO2EeaRieII5GRQLg" type="TreeNode_Variables"/>
        <styles xsi:type="notation:ShapeStyle" xmi:id="_6UrxBkO2EeaRieII5GRQLg" fontName="Segoe UI" lineColor="0"/>
      </children>
      <children xmi:id="_6UrxB0O2EeaRieII6FRQLg" visible="false" type="MarkovNode" element="#_6UiCKkO2EeaRieII4HRQLg">
        <children xmi:id="_6UrxCEO2EeaRieII6FRQLg" type="TreeNode_Label"/>
        <children xmi:id="_6UrxCUO2EeaRieII6FRQLg" type="TreeNode_Probability"/>
        <children xmi:id="_6UrxCkO2EeaRieII6FRQLg" type="TreeNode_Variables"/>
        <styles xsi:type="notation:ShapeStyle" xmi:id="_6UrxC0O2EeaRieII6FRQLg" fontName="Segoe UI" lineColor="0"/>
      </children>
      <children xmi:id="_6UrxDEO2EeaRieII7ERQLg" visible="false" type="MarkovNode" element="#_6UiCOUO2EeaRieII7ERQLg">
        <children xmi:id="_6UrxDUO2EeaRieII7ERQLg" type="TreeNode_Label"/>
        <children xmi:id="_6UrxDkO2EeaRieII7ERQLg" type="TreeNode_Probability"/>
        <children xmi:id="_6UrxD0O2EeaRieII7ERQLg" type="TreeNode_Variables"/>
        <styles xsi:type="notation:ShapeStyle" xmi:id="_6UrxEEO2EeaRieII7ERQLg" fontName="Segoe UI" lineColor="0"/>
      </children>
      <children xmi:id="_6UrxEUO2EeaRieII8DRQLg" visible="false" type="ChanceNode" element="#_6UiCQkO2EeaRieII9CRQLg">
        <children xmi:id="_6UrxEkO2EeaRieII8DRQLg" type="TreeNode_Label"/>
        <children xmi:id="_6UrxE0O2EeaRieII8DRQLg" type="TreeNode_Probability"/>
        <children xmi:id="_6UrxFEO2EeaRieII8DRQLg" type="TreeNode_Variables"/>
        <children xmi:id="_6UrxFUO2EeaRieII8DRQLg" type="TreeNode_Collapser"/>
        <styles xsi:type="notation:ShapeStyle" xmi:id="_6UrxFkO2EeaRieII9CRQLg" fontName="Segoe UI" lineColor="0"/>
      </children>
      <children xmi:id="_6UrxF0O2EeaRieII9CRQLg" visible="false" type="MarkovNode" element="#_6UiCSkO2EeaRieII-BRQLg">
        <children xmi:id="_6UrxGEO2EeaRieII9CRQLg" type="TreeNode_Label"/>
        <children xmi:id="_6UrxGUO2EeaRieII9CRQLg" type="TreeNode_Probability"/>
        <children xmi:id="_6UrxGkO2EeaRieII9CRQLg" type="TreeNode_Variables"/>
        <styles xsi:type="notation:ShapeStyle" xmi:id="_6UrxG0O2EeaRieII-BRQLg" fontName="Segoe UI" lineColor="0"/>
      </children>
      <children xmi:id="_6UrxHEO2EeaRieII-BRQLg" visible="false" type="MarkovNode" element="#_6UiCREO2EeaRieII9CRQLg">
        <children xmi:id="_6UrxHUO2EeaRieII-BRQLg" type="TreeNode_Label"/>
        <children xmi:id="_6UrxHkO2EeaRieII-BRQLg" type="TreeNode_Probability"/>
        <children xmi:id="_6UrxH0O2EeaRieII-BRQLg" type="TreeNode_Variables"/>
        <styles xsi:type="notation:ShapeStyle" xmi:id="_6UrxIEO2EeaRieII_ARQLg" fontName="Segoe UI" lineColor="0"/>
      </children>
      <children xmi:id="_6UrxIUO2EeaRieII_ARQLg" visible="false" type="MarkovNode" element="#_6UiCUkO2EeaRieIIA_RQLg">
        <children xmi:id="_6UrxIkO2EeaRieII_ARQLg" type="TreeNode_Label"/>
        <children xmi:id="_6UrxI0O2EeaRieII_ARQLg" type="TreeNode_Probability"/>
        <children xmi:id="_6UrxJEO2EeaRieII_ARQLg" type="TreeNode_Variables"/>
        <styles xsi:type="notation:ShapeStyle" xmi:id="_6UrxJUO2EeaRieIIA_RQLg" fontName="Segoe UI" lineColor="0"/>
      </children>
      <children xmi:id="_6UrxJkO2EeaRieIIA_RQLg" type="ChanceNode" element="#_6UiCWEO2EeaRieIIB-RQLg">
        <children xmi:id="_6UrxJ0O2EeaRieIIA_RQLg" type="TreeNode_Label"/>
        <children xmi:id="_6UrxKEO2EeaRieIIA_RQLg" type="TreeNode_Probability"/>
        <children xmi:id="_6UrxKUO2EeaRieIIA_RQLg" type="TreeNode_Variables"/>
        <children xmi:id="_6UrxKkO2EeaRieIIB-RQLg" type="TreeNode_Collapser"/>
        <styles xsi:type="notation:ShapeStyle" xmi:id="_6UrxK0O2EeaRieIIB-RQLg" fontName="Segoe UI" lineColor="0"/>
      </children>
      <children xmi:id="_6UrxLEO2EeaRieIIB-RQLg" visible="false" type="ChanceNode" element="#_6UiCWUO2EeaRieIIB-RQLg">
        <children xmi:id="_6UrxLUO2EeaRieIIB-RQLg" type="TreeNode_Label"/>
        <children xmi:id="_6UrxLkO2EeaRieIIB-RQLg" type="TreeNode_Probability"/>
        <children xmi:id="_6UrxL0O2EeaRieIIC9RQLg" type="TreeNode_Variables"/>
        <children xmi:id="_6UrxMEO2EeaRieIIC9RQLg" type="TreeNode_Collapser"/>
        <styles xsi:type="notation:ShapeStyle" xmi:id="_6UrxMUO2EeaRieIIC9RQLg" lineColor="0"/>
      </children>
      <children xmi:id="_6UrxMkO2EeaRieIIC9RQLg" visible="false" type="ChanceNode" element="#_6UiC3kO2EeaRieIIcjRQLg">
        <children xmi:id="_6UrxM0O2EeaRieIIC9RQLg" type="TreeNode_Label"/>
        <children xmi:id="_6UrxNEO2EeaRieIID8RQLg" type="TreeNode_Probability"/>
        <children xmi:id="_6UrxNUO2EeaRieIID8RQLg" type="TreeNode_Variables"/>
        <children xmi:id="_6UrxNkO2EeaRieIID8RQLg" type="TreeNode_Collapser"/>
        <styles xsi:type="notation:ShapeStyle" xmi:id="_6UrxN0O2EeaRieIID8RQLg" lineColor="0"/>
      </children>
      <children xmi:id="_6UrxOEO2EeaRieIID8RQLg" visible="false" type="ChanceNode" element="#_6UiCuUO2EeaRieIIVqRQLg">
        <children xmi:id="_6UrxOUO2EeaRieIIE7RQLg" type="TreeNode_Label"/>
        <children xmi:id="_6UrxOkO2EeaRieIIE7RQLg" type="TreeNode_Probability"/>
        <children xmi:id="_6UrxO0O2EeaRieIIE7RQLg" type="TreeNode_Variables"/>
        <children xmi:id="_6UrxPEO2EeaRieIIE7RQLg" type="TreeNode_Collapser"/>
        <styles xsi:type="notation:ShapeStyle" xmi:id="_6UrxPUO2EeaRieIIE7RQLg" lineColor="0"/>
      </children>
      <children xmi:id="_6UrxPkO2EeaRieIIF6RQLg" visible="false" type="ChanceNode" element="#_6UiClEO2EeaRieIINyRQLg">
        <children xmi:id="_6UrxP0O2EeaRieIIF6RQLg" type="TreeNode_Label"/>
        <children xmi:id="_6UrxQEO2EeaRieIIF6RQLg" type="TreeNode_Probability"/>
        <children xmi:id="_6UrxQUO2EeaRieIIF6RQLg" type="TreeNode_Variables"/>
        <children xmi:id="_6UrxQkO2EeaRieIIF6RQLg" type="TreeNode_Collapser"/>
        <styles xsi:type="notation:ShapeStyle" xmi:id="_6UrxQ0O2EeaRieIIG5RQLg" lineColor="0"/>
      </children>
      <children xmi:id="_6UrxREO2EeaRieIIG5RQLg" visible="false" type="ChanceNode" element="#_6UiCb0O2EeaRieIIG5RQLg">
        <children xmi:id="_6UrxRUO2EeaRieIIG5RQLg" type="TreeNode_Label"/>
        <children xmi:id="_6UrxRkO2EeaRieIIG5RQLg" type="TreeNode_Probability"/>
        <children xmi:id="_6UrxR0O2EeaRieIIG5RQLg" type="TreeNode_Variables"/>
        <children xmi:id="_6UrxSEO2EeaRieIIH4RQLg" type="TreeNode_Collapser"/>
        <styles xsi:type="notation:ShapeStyle" xmi:id="_6UrxSUO2EeaRieIIH4RQLg" lineColor="0"/>
      </children>
      <children xmi:id="_6UrxSkO2EeaRieIIH4RQLg" visible="false" type="ChanceNode" element="#_6UiCW0O2EeaRieIIC9RQLg">
        <children xmi:id="_6UrxS0O2EeaRieIIH4RQLg" type="TreeNode_Label"/>
        <children xmi:id="_6UrxTEO2EeaRieIIH4RQLg" type="TreeNode_Probability"/>
        <children xmi:id="_6UrxTUO2EeaRieIII3RQLg" type="TreeNode_Variables"/>
        <children xmi:id="_6UrxTkO2EeaRieIII3RQLg" type="TreeNode_Collapser"/>
        <styles xsi:type="notation:ShapeStyle" xmi:id="_6UrxT0O2EeaRieIII3RQLg" fontName="Segoe UI" lineColor="0"/>
      </children>
      <children xmi:id="_6UrxUEO2EeaRieIII3RQLg" visible="false" type="MarkovNode" element="#_6UiC70O2EeaRieIIfgRQLg">
        <children xmi:id="_6UrxUUO2EeaRieIII3RQLg" type="TreeNode_Label"/>
        <children xmi:id="_6UrxUkO2EeaRieIIJ2RQLg" type="TreeNode_Probability"/>
        <children xmi:id="_6UrxU0O2EeaRieIIJ2RQLg" type="TreeNode_Variables"/>
        <styles xsi:type="notation:ShapeStyle" xmi:id="_6UrxVEO2EeaRieIIJ2RQLg" lineColor="0"/>
      </children>
      <children xmi:id="_6UrxVUO2EeaRieIIJ2RQLg" visible="false" type="ChanceNode" element="#_6UiC4kO2EeaRieIIdiRQLg">
        <children xmi:id="_6UrxVkO2EeaRieIIJ2RQLg" type="TreeNode_Label"/>
        <children xmi:id="_6UrxV0O2EeaRieIIK1RQLg" type="TreeNode_Probability"/>
        <children xmi:id="_6UrxWEO2EeaRieIIK1RQLg" type="TreeNode_Variables"/>
        <children xmi:id="_6UrxWUO2EeaRieIIK1RQLg" type="TreeNode_Collapser"/>
        <styles xsi:type="notation:ShapeStyle" xmi:id="_6UrxWkO2EeaRieIIK1RQLg" lineColor="0"/>
      </children>
      <children xmi:id="_6UrxW0O2EeaRieIIK1RQLg" visible="false" type="MarkovNode" element="#_6UiC6UO2EeaRieIIehRQLg">
        <children xmi:id="_6UrxXEO2EeaRieIIL0RQLg" type="TreeNode_Label"/>
        <children xmi:id="_6UrxXUO2EeaRieIIL0RQLg" type="TreeNode_Probability"/>
        <children xmi:id="_6UrxXkO2EeaRieIIL0RQLg" type="TreeNode_Variables"/>
        <styles xsi:type="notation:ShapeStyle" xmi:id="_6UrxX0O2EeaRieIIL0RQLg" lineColor="0"/>
      </children>
      <children xmi:id="_6UrxYEO2EeaRieIIL0RQLg" visible="false" type="ChanceNode" element="#_6UiC4EO2EeaRieIIcjRQLg">
        <children xmi:id="_6UrxYUO2EeaRieIIMzRQLg" type="TreeNode_Label"/>
        <children xmi:id="_6UrxYkO2EeaRieIIMzRQLg" type="TreeNode_Probability"/>
        <children xmi:id="_6UrxY0O2EeaRieIIMzRQLg" type="TreeNode_Variables"/>
        <children xmi:id="_6UrxZEO2EeaRieIIMzRQLg" type="TreeNode_Collapser"/>
        <styles xsi:type="notation:ShapeStyle" xmi:id="_6UrxZUO2EeaRieIIMzRQLg" fontName="Segoe UI" lineColor="0"/>
      </children>
      <children xmi:id="_6UrxZkO2EeaRieIINyRQLg" visible="false" type="MarkovNode" element="#_6UiC5EO2EeaRieIIdiRQLg">
        <children xmi:id="_6UrxZ0O2EeaRieIINyRQLg" type="TreeNode_Label"/>
        <children xmi:id="_6UrxaEO2EeaRieIINyRQLg" type="TreeNode_Probability"/>
        <children xmi:id="_6UrxaUO2EeaRieIINyRQLg" type="TreeNode_Variables"/>
        <styles xsi:type="notation:ShapeStyle" xmi:id="_6UrxakO2EeaRieIINyRQLg" lineColor="0"/>
      </children>
      <children xmi:id="_6Urxa0O2EeaRieIIOxRQLg" visible="false" type="MarkovNode" element="#_6UiCZ0O2EeaRieIIE7RQLg">
        <children xmi:id="_6UrxbEO2EeaRieIIOxRQLg" type="TreeNode_Label"/>
        <children xmi:id="_6UrxbUO2EeaRieIIOxRQLg" type="TreeNode_Probability"/>
        <children xmi:id="_6UrxbkO2EeaRieIIOxRQLg" type="TreeNode_Variables"/>
        <styles xsi:type="notation:ShapeStyle" xmi:id="_6Urxb0O2EeaRieIIOxRQLg" fontName="Segoe UI" lineColor="0"/>
      </children>
      <children xmi:id="_6UrxcEO2EeaRieIIPwRQLg" visible="false" type="ChanceNode" element="#_6UiCcUO2EeaRieIIG5RQLg">
        <children xmi:id="_6UrxcUO2EeaRieIIPwRQLg" type="TreeNode_Label"/>
        <children xmi:id="_6UrxckO2EeaRieIIPwRQLg" type="TreeNode_Probability"/>
        <children xmi:id="_6Urxc0O2EeaRieIIPwRQLg" type="TreeNode_Variables"/>
        <children xmi:id="_6UrxdEO2EeaRieIIPwRQLg" type="TreeNode_Collapser"/>
        <styles xsi:type="notation:ShapeStyle" xmi:id="_6UrxdUO2EeaRieIIQvRQLg" fontName="Segoe UI" lineColor="0"/>
      </children>
      <children xmi:id="_6UrxdkO2EeaRieIIQvRQLg" visible="false" type="ChanceNode" element="#_6UiCgEO2EeaRieIIJ2RQLg">
        <children xmi:id="_6Urxd0O2EeaRieIIQvRQLg" type="TreeNode_Label"/>
        <children xmi:id="_6UrxeEO2EeaRieIIQvRQLg" type="TreeNode_Probability"/>
        <children xmi:id="_6UrxeUO2EeaRieIIQvRQLg" type="TreeNode_Variables"/>
        <children xmi:id="_6UrxekO2EeaRieIIRuRQLg" type="TreeNode_Collapser"/>
        <styles xsi:type="notation:ShapeStyle" xmi:id="_6Urxe0O2EeaRieIIRuRQLg" fontName="Segoe UI" lineColor="0"/>
      </children>
      <children xmi:id="_6UrxfEO2EeaRieIIRuRQLg" visible="false" type="ChanceNode" element="#_6UiCc0O2EeaRieIIH4RQLg">
        <children xmi:id="_6UrxfUO2EeaRieIIRuRQLg" type="TreeNode_Label"/>
        <children xmi:id="_6UrxfkO2EeaRieIIRuRQLg" type="TreeNode_Probability"/>
        <children xmi:id="_6Urxf0O2EeaRieIIStRQLg" type="TreeNode_Variables"/>
        <children xmi:id="_6UrxgEO2EeaRieIIStRQLg" type="TreeNode_Collapser"/>
        <styles xsi:type="notation:ShapeStyle" xmi:id="_6UrxgUO2EeaRieIIStRQLg" fontName="Segoe UI" lineColor="0"/>
      </children>
      <children xmi:id="_6UrxgkO2EeaRieIIStRQLg" visible="false" type="MarkovNode" element="#_6UiCX0O2EeaRieIID8RQLg">
        <children xmi:id="_6Urxg0O2EeaRieIIStRQLg" type="TreeNode_Label"/>
        <children xmi:id="_6UrxhEO2EeaRieIITsRQLg" type="TreeNode_Probability"/>
        <children xmi:id="_6UrxhUO2EeaRieIITsRQLg" type="TreeNode_Variables"/>
        <styles xsi:type="notation:ShapeStyle" xmi:id="_6UrxhkO2EeaRieIITsRQLg" fontName="Segoe UI" lineColor="0"/>
      </children>
      <children xmi:id="_6Urxh0O2EeaRieIITsRQLg" visible="false" type="ChanceNode" element="#_6UiCXUO2EeaRieIIC9RQLg">
        <children xmi:id="_6UrxiEO2EeaRieIITsRQLg" type="TreeNode_Label"/>
        <children xmi:id="_6UrxiUO2EeaRieIIUrRQLg" type="TreeNode_Probability"/>
        <children xmi:id="_6UrxikO2EeaRieIIUrRQLg" type="TreeNode_Variables"/>
        <children xmi:id="_6Urxi0O2EeaRieIIUrRQLg" type="TreeNode_Collapser"/>
        <styles xsi:type="notation:ShapeStyle" xmi:id="_6UrxjEO2EeaRieIIUrRQLg" fontName="Segoe UI" lineColor="0"/>
      </children>
      <children xmi:id="_6UrxjUO2EeaRieIIUrRQLg" visible="false" type="MarkovNode" element="#_6UiCY0O2EeaRieIID8RQLg">
        <children xmi:id="_6UrxjkO2EeaRieIIVqRQLg" type="TreeNode_Label"/>
        <children xmi:id="_6Urxj0O2EeaRieIIVqRQLg" type="TreeNode_Probability"/>
        <children xmi:id="_6UrxkEO2EeaRieIIVqRQLg" type="TreeNode_Variables"/>
        <styles xsi:type="notation:ShapeStyle" xmi:id="_6UrxkUO2EeaRieIIVqRQLg" fontName="Segoe UI" lineColor="0"/>
      </children>
      <children xmi:id="_6UrxkkO2EeaRieIIVqRQLg" visible="false" type="MarkovNode" element="#_6UiCdUO2EeaRieIIH4RQLg">
        <children xmi:id="_6Urxk0O2EeaRieIIWpRQLg" type="TreeNode_Label"/>
        <children xmi:id="_6UrxlEO2EeaRieIIWpRQLg" type="TreeNode_Probability"/>
        <children xmi:id="_6UrxlUO2EeaRieIIWpRQLg" type="TreeNode_Variables"/>
        <styles xsi:type="notation:ShapeStyle" xmi:id="_6UrxlkO2EeaRieIIWpRQLg" fontName="Segoe UI" lineColor="0"/>
      </children>
      <children xmi:id="_6Urxl0O2EeaRieIIWpRQLg" visible="false" type="MarkovNode" element="#_6UiCekO2EeaRieIII3RQLg">
        <children xmi:id="_6UrxmEO2EeaRieIIXoRQLg" type="TreeNode_Label"/>
        <children xmi:id="_6UrxmUO2EeaRieIIXoRQLg" type="TreeNode_Probability"/>
        <children xmi:id="_6UrxmkO2EeaRieIIXoRQLg" type="TreeNode_Variables"/>
        <styles xsi:type="notation:ShapeStyle" xmi:id="_6Urxm0O2EeaRieIIXoRQLg" fontName="Segoe UI" lineColor="0"/>
      </children>
      <children xmi:id="_6UrxnEO2EeaRieIIXoRQLg" visible="false" type="MarkovNode" element="#_6UiCgkO2EeaRieIIK1RQLg">
        <children xmi:id="_6UrxnUO2EeaRieIIYnRQLg" type="TreeNode_Label"/>
        <children xmi:id="_6UrxnkO2EeaRieIIYnRQLg" type="TreeNode_Probability"/>
        <children xmi:id="_6Urxn0O2EeaRieIIYnRQLg" type="TreeNode_Variables"/>
        <styles xsi:type="notation:ShapeStyle" xmi:id="_6UrxoEO2EeaRieIIYnRQLg" fontName="Segoe UI" lineColor="0"/>
      </children>
      <children xmi:id="_6UrxoUO2EeaRieIIYnRQLg" visible="false" type="MarkovNode" element="#_6UiCh0O2EeaRieIIL0RQLg">
        <children xmi:id="_6UrxokO2EeaRieIIZmRQLg" type="TreeNode_Label"/>
        <children xmi:id="_6Urxo0O2EeaRieIIZmRQLg" type="TreeNode_Probability"/>
        <children xmi:id="_6UrxpEO2EeaRieIIZmRQLg" type="TreeNode_Variables"/>
        <styles xsi:type="notation:ShapeStyle" xmi:id="_6UrxpUO2EeaRieIIZmRQLg" fontName="Segoe UI" lineColor="0"/>
      </children>
      <children xmi:id="_6UrxpkO2EeaRieIIZmRQLg" visible="false" type="MarkovNode" element="#_6UiCj0O2EeaRieIIMzRQLg">
        <children xmi:id="_6Urxp0O2EeaRieIIalRQLg" type="TreeNode_Label"/>
        <children xmi:id="_6UrxqEO2EeaRieIIalRQLg" type="TreeNode_Probability"/>
        <children xmi:id="_6UrxqUO2EeaRieIIalRQLg" type="TreeNode_Variables"/>
        <styles xsi:type="notation:ShapeStyle" xmi:id="_6UrxqkO2EeaRieIIalRQLg" fontName="Segoe UI" lineColor="0"/>
      </children>
      <children xmi:id="_6Urxq0O2EeaRieIIalRQLg" visible="false" type="ChanceNode" element="#_6UiClkO2EeaRieIIOxRQLg">
        <children xmi:id="_6UrxrEO2EeaRieIIbkRQLg" type="TreeNode_Label"/>
        <children xmi:id="_6UrxrUO2EeaRieIIbkRQLg" type="TreeNode_Probability"/>
        <children xmi:id="_6UrxrkO2EeaRieIIbkRQLg" type="TreeNode_Variables"/>
        <children xmi:id="_6Urxr0O2EeaRieIIbkRQLg" type="TreeNode_Collapser"/>
        <styles xsi:type="notation:ShapeStyle" xmi:id="_6UrxsEO2EeaRieIIbkRQLg" fontName="Segoe UI" lineColor="0"/>
      </children>
      <children xmi:id="_6UrxsUO2EeaRieIIcjRQLg" visible="false" type="ChanceNode" element="#_6UiCpUO2EeaRieIIRuRQLg">
        <children xmi:id="_6UrxskO2EeaRieIIcjRQLg" type="TreeNode_Label"/>
        <children xmi:id="_6Urxs0O2EeaRieIIcjRQLg" type="TreeNode_Probability"/>
        <children xmi:id="_6UrxtEO2EeaRieIIcjRQLg" type="TreeNode_Variables"/>
        <children xmi:id="_6UrxtUO2EeaRieIIcjRQLg" type="TreeNode_Collapser"/>
        <styles xsi:type="notation:ShapeStyle" xmi:id="_6UrxtkO2EeaRieIIdiRQLg" fontName="Segoe UI" lineColor="0"/>
      </children>
      <children xmi:id="_6Urxt0O2EeaRieIIdiRQLg" visible="false" type="ChanceNode" element="#_6UiCmEO2EeaRieIIOxRQLg">
        <children xmi:id="_6UrxuEO2EeaRieIIdiRQLg" type="TreeNode_Label"/>
        <children xmi:id="_6UrxuUO2EeaRieIIdiRQLg" type="TreeNode_Probability"/>
        <children xmi:id="_6UrxukO2EeaRieIIdiRQLg" type="TreeNode_Variables"/>
        <children xmi:id="_6Urxu0O2EeaRieIIehRQLg" type="TreeNode_Collapser"/>
        <styles xsi:type="notation:ShapeStyle" xmi:id="_6UrxvEO2EeaRieIIehRQLg" fontName="Segoe UI" lineColor="0"/>
      </children>
      <children xmi:id="_6UrxvUO2EeaRieIIehRQLg" visible="false" type="MarkovNode" element="#_6UiCmkO2EeaRieIIOxRQLg">
        <children xmi:id="_6UrxvkO2EeaRieIIehRQLg" type="TreeNode_Label"/>
        <children xmi:id="_6Urxv0O2EeaRieIIehRQLg" type="TreeNode_Probability"/>
        <children xmi:id="_6UrxwEO2EeaRieIIfgRQLg" type="TreeNode_Variables"/>
        <styles xsi:type="notation:ShapeStyle" xmi:id="_6UrxwUO2EeaRieIIfgRQLg" fontName="Segoe UI" lineColor="0"/>
      </children>
      <children xmi:id="_6UrxwkO2EeaRieIIfgRQLg" visible="false" type="MarkovNode" element="#_6UiCn0O2EeaRieIIPwRQLg">
        <children xmi:id="_6Urxw0O2EeaRieIIfgRQLg" type="TreeNode_Label"/>
        <children xmi:id="_6UrxxEO2EeaRieIIfgRQLg" type="TreeNode_Probability"/>
        <children xmi:id="_6UrxxUO2EeaRieIIgfRQLg" type="TreeNode_Variables"/>
        <styles xsi:type="notation:ShapeStyle" xmi:id="_6UrxxkO2EeaRieIIgfRQLg" fontName="Segoe UI" lineColor="0"/>
      </children>
      <children xmi:id="_6Urxx0O2EeaRieIIgfRQLg" visible="false" type="MarkovNode" element="#_6UiCp0O2EeaRieIIRuRQLg">
        <children xmi:id="_6UrxyEO2EeaRieIIgfRQLg" type="TreeNode_Label"/>
        <children xmi:id="_6UrxyUO2EeaRieIIgfRQLg" type="TreeNode_Probability"/>
        <children xmi:id="_6UrxykO2EeaRieIIheRQLg" type="TreeNode_Variables"/>
        <styles xsi:type="notation:ShapeStyle" xmi:id="_6Urxy0O2EeaRieIIheRQLg" fontName="Segoe UI" lineColor="0"/>
      </children>
      <children xmi:id="_6UrxzEO2EeaRieIIheRQLg" visible="false" type="MarkovNode" element="#_6UiCrEO2EeaRieIIStRQLg">
        <children xmi:id="_6UrxzUO2EeaRieIIheRQLg" type="TreeNode_Label"/>
        <children xmi:id="_6UrxzkO2EeaRieIIheRQLg" type="TreeNode_Probability"/>
        <children xmi:id="_6Urxz0O2EeaRieIIidRQLg" type="TreeNode_Variables"/>
        <styles xsi:type="notation:ShapeStyle" xmi:id="_6Urx0EO2EeaRieIIidRQLg" fontName="Segoe UI" lineColor="0"/>
      </children>
      <children xmi:id="_6Urx0UO2EeaRieIIidRQLg" visible="false" type="MarkovNode" element="#_6UiCtEO2EeaRieIIUrRQLg">
        <children xmi:id="_6Urx0kO2EeaRieIIidRQLg" type="TreeNode_Label"/>
        <children xmi:id="_6Urx00O2EeaRieIIidRQLg" type="TreeNode_Probability"/>
        <children xmi:id="_6Urx1EO2EeaRieIIjcRQLg" type="TreeNode_Variables"/>
        <styles xsi:type="notation:ShapeStyle" xmi:id="_6Urx1UO2EeaRieIIjcRQLg" fontName="Segoe UI" lineColor="0"/>
      </children>
      <children xmi:id="_6Urx1kO2EeaRieIIjcRQLg" visible="false" type="ChanceNode" element="#_6UiCu0O2EeaRieIIVqRQLg">
        <children xmi:id="_6Urx10O2EeaRieIIjcRQLg" type="TreeNode_Label"/>
        <children xmi:id="_6Urx2EO2EeaRieIIjcRQLg" type="TreeNode_Probability"/>
        <children xmi:id="_6Urx2UO2EeaRieIIkbRQLg" type="TreeNode_Variables"/>
        <children xmi:id="_6Urx2kO2EeaRieIIkbRQLg" type="TreeNode_Collapser"/>
        <styles xsi:type="notation:ShapeStyle" xmi:id="_6Urx20O2EeaRieIIkbRQLg" fontName="Segoe UI" lineColor="0"/>
      </children>
      <children xmi:id="_6Urx3EO2EeaRieIIkbRQLg" visible="false" type="ChanceNode" element="#_6UiCykO2EeaRieIIYnRQLg">
        <children xmi:id="_6Urx3UO2EeaRieIIkbRQLg" type="TreeNode_Label"/>
        <children xmi:id="_6Urx3kO2EeaRieIIlaRQLg" type="TreeNode_Probability"/>
        <children xmi:id="_6Urx30O2EeaRieIIlaRQLg" type="TreeNode_Variables"/>
        <children xmi:id="_6Urx4EO2EeaRieIIlaRQLg" type="TreeNode_Collapser"/>
        <styles xsi:type="notation:ShapeStyle" xmi:id="_6Urx4UO2EeaRieIIlaRQLg" fontName="Segoe UI" lineColor="0"/>
      </children>
      <children xmi:id="_6Urx4kO2EeaRieIIlaRQLg" visible="false" type="ChanceNode" element="#_6UiCvUO2EeaRieIIVqRQLg">
        <children xmi:id="_6Urx40O2EeaRieIImZRQLg" type="TreeNode_Label"/>
        <children xmi:id="_6Urx5EO2EeaRieIImZRQLg" type="TreeNode_Probability"/>
        <children xmi:id="_6Urx5UO2EeaRieIImZRQLg" type="TreeNode_Variables"/>
        <children xmi:id="_6Urx5kO2EeaRieIImZRQLg" type="TreeNode_Collapser"/>
        <styles xsi:type="notation:ShapeStyle" xmi:id="_6Urx50O2EeaRieIImZRQLg" fontName="Segoe UI" lineColor="0"/>
      </children>
      <children xmi:id="_6Urx6EO2EeaRieIInYRQLg" visible="false" type="MarkovNode" element="#_6UiCv0O2EeaRieIIWpRQLg">
        <children xmi:id="_6Urx6UO2EeaRieIInYRQLg" type="TreeNode_Label"/>
        <children xmi:id="_6Urx6kO2EeaRieIInYRQLg" type="TreeNode_Probability"/>
        <children xmi:id="_6Urx60O2EeaRieIInYRQLg" type="TreeNode_Variables"/>
        <styles xsi:type="notation:ShapeStyle" xmi:id="_6Urx7EO2EeaRieIInYRQLg" fontName="Segoe UI" lineColor="0"/>
      </children>
      <children xmi:id="_6Urx7UO2EeaRieIIoXRQLg" visible="false" type="MarkovNode" element="#_6UiCxEO2EeaRieIIXoRQLg">
        <children xmi:id="_6Urx7kO2EeaRieIIoXRQLg" type="TreeNode_Label"/>
        <children xmi:id="_6Urx70O2EeaRieIIoXRQLg" type="TreeNode_Probability"/>
        <children xmi:id="_6Urx8EO2EeaRieIIoXRQLg" type="TreeNode_Variables"/>
        <styles xsi:type="notation:ShapeStyle" xmi:id="_6Urx8UO2EeaRieIIoXRQLg" fontName="Segoe UI" lineColor="0"/>
      </children>
      <children xmi:id="_6Urx8kO2EeaRieIIpWRQLg" visible="false" type="MarkovNode" element="#_6UiCzEO2EeaRieIIYnRQLg">
        <children xmi:id="_6Urx80O2EeaRieIIpWRQLg" type="TreeNode_Label"/>
        <children xmi:id="_6Urx9EO2EeaRieIIpWRQLg" type="TreeNode_Probability"/>
        <children xmi:id="_6Urx9UO2EeaRieIIpWRQLg" type="TreeNode_Variables"/>
        <styles xsi:type="notation:ShapeStyle" xmi:id="_6Urx9kO2EeaRieIIpWRQLg" fontName="Segoe UI" lineColor="0"/>
      </children>
      <children xmi:id="_6Urx90O2EeaRieIIqVRQLg" visible="false" type="MarkovNode" element="#_6UiC0UO2EeaRieIIZmRQLg">
        <children xmi:id="_6Urx-EO2EeaRieIIqVRQLg" type="TreeNode_Label"/>
        <children xmi:id="_6Urx-UO2EeaRieIIqVRQLg" type="TreeNode_Probability"/>
        <children xmi:id="_6Urx-kO2EeaRieIIqVRQLg" type="TreeNode_Variables"/>
        <styles xsi:type="notation:ShapeStyle" xmi:id="_6Urx-0O2EeaRieIIqVRQLg" fontName="Segoe UI" lineColor="0"/>
      </children>
      <children xmi:id="_6Urx_EO2EeaRieIIrURQLg" visible="false" type="MarkovNode" element="#_6UiC2UO2EeaRieIIbkRQLg">
        <children xmi:id="_6Urx_UO2EeaRieIIrURQLg" type="TreeNode_Label"/>
        <children xmi:id="_6Urx_kO2EeaRieIIrURQLg" type="TreeNode_Probability"/>
        <children xmi:id="_6Urx_0O2EeaRieIIrURQLg" type="TreeNode_Variables"/>
        <styles xsi:type="notation:ShapeStyle" xmi:id="_6UryAEO2EeaRieIIrURQLg" fontName="Segoe UI" lineColor="0"/>
      </children>
      <children xmi:id="_6UryAUO2EeaRieIIsTRQLg" visible="false" type="MarkovNode" element="#_6UiC9EO2EeaRieIIgfRQLg">
        <children xmi:id="_6UryAkO2EeaRieIIsTRQLg" type="TreeNode_Label"/>
        <children xmi:id="_6UryA0O2EeaRieIIsTRQLg" type="TreeNode_Probability"/>
        <children xmi:id="_6UryBEO2EeaRieIIsTRQLg" type="TreeNode_Variables"/>
        <styles xsi:type="notation:ShapeStyle" xmi:id="_6UryBUO2EeaRieIIsTRQLg" fontName="Segoe UI" lineColor="0"/>
      </children>
      <styles xsi:type="notation:ShapeStyle" xmi:id="_6UryBkO2EeaRieIItSRQLg" fontName="Segoe UI" lineColor="0"/>
      <layoutConstraint xsi:type="notation:Bounds" xmi:id="_6UryB0O2EeaRieIItSRQLg"/>
    </children>
    <children xmi:id="_6UryCEO2EeaRieIItSRQLg" type="TreeExpectedValues">
      <children xsi:type="notation:Shape" xmi:id="_6UryCUO2EeaRieIItSRQLg" type="ExpectedValue" element="#_6UiEhUO2EeaRieIIxORQLg" fontName="Segoe UI" description="Text" lineColor="0">
        <children xsi:type="notation:BasicDecorationNode" xmi:id="_6UryCkO2EeaRieIItSRQLg" type="DiagramName"/>
        <children xsi:type="notation:BasicDecorationNode" xmi:id="_6UryC0O2EeaRieIIuRRQLg" type="Description"/>
        <layoutConstraint xsi:type="notation:Bounds" xmi:id="_6UryDEO2EeaRieIIuRRQLg" x="132" y="-186"/>
      </children>
      <children xsi:type="notation:Shape" xmi:id="_6UryDUO2EeaRieIIuRRQLg" type="ExpectedValue" element="#_6UiEikO2EeaRieIIyNRQLg" description="Text" lineColor="0">
        <children xsi:type="notation:BasicDecorationNode" xmi:id="_6UryDkO2EeaRieIIuRRQLg" type="DiagramName"/>
        <children xsi:type="notation:BasicDecorationNode" xmi:id="_6UryD0O2EeaRieIIuRRQLg" type="Description"/>
        <layoutConstraint xsi:type="notation:Bounds" xmi:id="_6UryEEO2EeaRieIIvQRQLg" x="132" y="-186"/>
      </children>
      <children xsi:type="notation:Shape" xmi:id="_6UryEUO2EeaRieIIvQRQLg" type="ExpectedValue" element="#_6UiEkEO2EeaRieIIzMRQLg" description="Text" lineColor="0">
        <children xsi:type="notation:BasicDecorationNode" xmi:id="_6UryEkO2EeaRieIIvQRQLg" type="DiagramName"/>
        <children xsi:type="notation:BasicDecorationNode" xmi:id="_6UryE0O2EeaRieIIvQRQLg" type="Description"/>
        <layoutConstraint xsi:type="notation:Bounds" xmi:id="_6UryFEO2EeaRieIIvQRQLg" x="132" y="-186"/>
      </children>
      <children xsi:type="notation:Shape" xmi:id="_6UryFUO2EeaRieIIwPRQLg" type="ExpectedValue" element="#_6UiElkO2EeaRieII0LRQLg" description="Text" lineColor="0">
        <children xsi:type="notation:BasicDecorationNode" xmi:id="_6UryFkO2EeaRieIIwPRQLg" type="DiagramName"/>
        <children xsi:type="notation:BasicDecorationNode" xmi:id="_6UryF0O2EeaRieIIwPRQLg" type="Description"/>
        <layoutConstraint xsi:type="notation:Bounds" xmi:id="_6UryGEO2EeaRieIIwPRQLg" x="132" y="-186"/>
      </children>
      <children xsi:type="notation:Shape" xmi:id="_6UryGUO2EeaRieIIwPRQLg" type="ExpectedValue" element="#_6UiEnEO2EeaRieII1KRQLg" description="Text" lineColor="0">
        <children xsi:type="notation:BasicDecorationNode" xmi:id="_6UryGkO2EeaRieIIxORQLg" type="DiagramName"/>
        <children xsi:type="notation:BasicDecorationNode" xmi:id="_6UryG0O2EeaRieIIxORQLg" type="Description"/>
        <layoutConstraint xsi:type="notation:Bounds" xmi:id="_6UryHEO2EeaRieIIxORQLg" x="132" y="-186"/>
      </children>
      <children xsi:type="notation:Shape" xmi:id="_6UryHUO2EeaRieIIxORQLg" type="ExpectedValue" element="#_6UiEokO2EeaRieII2JRQLg" description="Text" lineColor="0">
        <children xsi:type="notation:BasicDecorationNode" xmi:id="_6UryHkO2EeaRieIIxORQLg" type="DiagramName"/>
        <children xsi:type="notation:BasicDecorationNode" xmi:id="_6UryH0O2EeaRieIIyNRQLg" type="Description"/>
        <layoutConstraint xsi:type="notation:Bounds" xmi:id="_6UryIEO2EeaRieIIyNRQLg" x="132" y="-186"/>
      </children>
      <children xsi:type="notation:Shape" xmi:id="_6UryIUO2EeaRieIIyNRQLg" type="ExpectedValue" element="#_6UiEqEO2EeaRieII4HRQLg" description="Text" lineColor="0">
        <children xsi:type="notation:BasicDecorationNode" xmi:id="_6UryIkO2EeaRieIIyNRQLg" type="DiagramName"/>
        <children xsi:type="notation:BasicDecorationNode" xmi:id="_6UryI0O2EeaRieIIyNRQLg" type="Description"/>
        <layoutConstraint xsi:type="notation:Bounds" xmi:id="_6UryJEO2EeaRieIIzMRQLg" x="132" y="-186"/>
      </children>
      <children xsi:type="notation:Shape" xmi:id="_6UryJUO2EeaRieIIzMRQLg" type="ExpectedValue" element="#_6UiErkO2EeaRieII5GRQLg" description="Text" lineColor="0">
        <children xsi:type="notation:BasicDecorationNode" xmi:id="_6UryJkO2EeaRieIIzMRQLg" type="DiagramName"/>
        <children xsi:type="notation:BasicDecorationNode" xmi:id="_6UryJ0O2EeaRieIIzMRQLg" type="Description"/>
        <layoutConstraint xsi:type="notation:Bounds" xmi:id="_6UryKEO2EeaRieIIzMRQLg" x="132" y="-186"/>
      </children>
      <children xsi:type="notation:Shape" xmi:id="_6UryKUO2EeaRieII0LRQLg" type="ExpectedValue" element="#_6UiEtEO2EeaRieII6FRQLg" description="Text" lineColor="0">
        <children xsi:type="notation:BasicDecorationNode" xmi:id="_6UryKkO2EeaRieII0LRQLg" type="DiagramName"/>
        <children xsi:type="notation:BasicDecorationNode" xmi:id="_6UryK0O2EeaRieII0LRQLg" type="Description"/>
        <layoutConstraint xsi:type="notation:Bounds" xmi:id="_6UryLEO2EeaRieII0LRQLg" x="132" y="-185"/>
      </children>
      <children xsi:type="notation:Shape" xmi:id="_6UryLUO2EeaRieII0LRQLg" type="ExpectedValue" element="#_6UiEuUO2EeaRieII7ERQLg" description="Text" lineColor="0">
        <children xsi:type="notation:BasicDecorationNode" xmi:id="_6UryLkO2EeaRieII1KRQLg" type="DiagramName"/>
        <children xsi:type="notation:BasicDecorationNode" xmi:id="_6UryL0O2EeaRieII1KRQLg" type="Description"/>
        <layoutConstraint xsi:type="notation:Bounds" xmi:id="_6UryMEO2EeaRieII1KRQLg" x="132" y="-186"/>
      </children>
      <children xsi:type="notation:Shape" xmi:id="_6UryMUO2EeaRieII1KRQLg" type="ExpectedValue" element="#_6UiEv0O2EeaRieII8DRQLg" fontName="Segoe UI" description="Text" lineColor="0">
        <children xsi:type="notation:BasicDecorationNode" xmi:id="_6UryMkO2EeaRieII1KRQLg" type="DiagramName"/>
        <children xsi:type="notation:BasicDecorationNode" xmi:id="_6UryM0O2EeaRieII2JRQLg" type="Description"/>
        <layoutConstraint xsi:type="notation:Bounds" xmi:id="_6UryNEO2EeaRieII2JRQLg" x="132" y="-186"/>
      </children>
      <children xsi:type="notation:Shape" xmi:id="_6UryNUO2EeaRieII2JRQLg" type="ExpectedValue" element="#_6UiExEO2EeaRieII9CRQLg" fontName="Segoe UI" description="Text" lineColor="0">
        <children xsi:type="notation:BasicDecorationNode" xmi:id="_6UryNkO2EeaRieII2JRQLg" type="DiagramName"/>
        <children xsi:type="notation:BasicDecorationNode" xmi:id="_6UryN0O2EeaRieII2JRQLg" type="Description"/>
        <layoutConstraint xsi:type="notation:Bounds" xmi:id="_6UryOEO2EeaRieII3IRQLg" x="132" y="-186"/>
      </children>
      <children xsi:type="notation:Shape" xmi:id="_6UryOUO2EeaRieII3IRQLg" type="ExpectedValue" element="#_6UiEykO2EeaRieII-BRQLg" fontName="Segoe UI" description="Text" lineColor="0">
        <children xsi:type="notation:BasicDecorationNode" xmi:id="_6UryOkO2EeaRieII3IRQLg" type="DiagramName"/>
        <children xsi:type="notation:BasicDecorationNode" xmi:id="_6UryO0O2EeaRieII3IRQLg" type="Description"/>
        <layoutConstraint xsi:type="notation:Bounds" xmi:id="_6UryPEO2EeaRieII3IRQLg" x="132" y="-186"/>
      </children>
      <children xsi:type="notation:Shape" xmi:id="_6UryPUO2EeaRieII4HRQLg" type="ExpectedValue" element="#_6UiEz0O2EeaRieII_ARQLg" fontName="Segoe UI" description="Text" lineColor="0">
        <children xsi:type="notation:BasicDecorationNode" xmi:id="_6UryPkO2EeaRieII4HRQLg" type="DiagramName"/>
        <children xsi:type="notation:BasicDecorationNode" xmi:id="_6UryP0O2EeaRieII4HRQLg" type="Description"/>
        <layoutConstraint xsi:type="notation:Bounds" xmi:id="_6UryQEO2EeaRieII4HRQLg" x="132" y="-186"/>
      </children>
      <children xsi:type="notation:Shape" xmi:id="_6UryQUO2EeaRieII4HRQLg" type="ExpectedValue" element="#_6UiE1kO2EeaRieIIB-RQLg" fontName="Segoe UI" description="Text" lineColor="0">
        <children xsi:type="notation:BasicDecorationNode" xmi:id="_6UryQkO2EeaRieII5GRQLg" type="DiagramName"/>
        <children xsi:type="notation:BasicDecorationNode" xmi:id="_6UryQ0O2EeaRieII5GRQLg" type="Description"/>
        <layoutConstraint xsi:type="notation:Bounds" xmi:id="_6UryREO2EeaRieII5GRQLg" x="133" y="-185"/>
      </children>
      <children xsi:type="notation:Shape" xmi:id="_6UryRUO2EeaRieII5GRQLg" type="ExpectedValue" element="#_6UiE3EO2EeaRieIIC9RQLg" fontName="Segoe UI" description="Text" lineColor="0">
        <children xsi:type="notation:BasicDecorationNode" xmi:id="_6UryRkO2EeaRieII5GRQLg" type="DiagramName"/>
        <children xsi:type="notation:BasicDecorationNode" xmi:id="_6UryR0O2EeaRieII6FRQLg" type="Description"/>
        <layoutConstraint xsi:type="notation:Bounds" xmi:id="_6UrySEO2EeaRieII6FRQLg" x="133" y="-185"/>
      </children>
      <children xsi:type="notation:Shape" xmi:id="_6UrySUO2EeaRieII6FRQLg" type="ExpectedValue" element="#_6UiE4kO2EeaRieIID8RQLg" fontName="Segoe UI" description="Text" lineColor="0">
        <children xsi:type="notation:BasicDecorationNode" xmi:id="_6UrySkO2EeaRieII6FRQLg" type="DiagramName"/>
        <children xsi:type="notation:BasicDecorationNode" xmi:id="_6UryS0O2EeaRieII6FRQLg" type="Description"/>
        <layoutConstraint xsi:type="notation:Bounds" xmi:id="_6UryTEO2EeaRieII7ERQLg" x="133" y="-185"/>
      </children>
      <children xsi:type="notation:Shape" xmi:id="_6UryTUO2EeaRieII7ERQLg" type="ExpectedValue" element="#_6UiE50O2EeaRieIIE7RQLg" fontName="Segoe UI" description="Text" lineColor="0">
        <children xsi:type="notation:BasicDecorationNode" xmi:id="_6UryTkO2EeaRieII7ERQLg" type="DiagramName"/>
        <children xsi:type="notation:BasicDecorationNode" xmi:id="_6UryT0O2EeaRieII7ERQLg" type="Description"/>
        <layoutConstraint xsi:type="notation:Bounds" xmi:id="_6UryUEO2EeaRieII7ERQLg" x="133" y="-185"/>
      </children>
      <children xsi:type="notation:Shape" xmi:id="_6UryUUO2EeaRieII8DRQLg" type="ExpectedValue" element="#_6UiFKkO2EeaRieIIStRQLg" fontName="Segoe UI" description="Text" lineColor="0">
        <children xsi:type="notation:BasicDecorationNode" xmi:id="_6UryUkO2EeaRieII8DRQLg" type="DiagramName"/>
        <children xsi:type="notation:BasicDecorationNode" xmi:id="_6UryU0O2EeaRieII8DRQLg" type="Description"/>
        <layoutConstraint xsi:type="notation:Bounds" xmi:id="_6UryVEO2EeaRieII8DRQLg" x="133" y="-185"/>
      </children>
      <children xsi:type="notation:Shape" xmi:id="_6UryVUO2EeaRieII8DRQLg" type="ExpectedValue" element="#_6UiFNEO2EeaRieIIUrRQLg" fontName="Segoe UI" description="Text" lineColor="0">
        <children xsi:type="notation:BasicDecorationNode" xmi:id="_6UryVkO2EeaRieII9CRQLg" type="DiagramName"/>
        <children xsi:type="notation:BasicDecorationNode" xmi:id="_6UryV0O2EeaRieII9CRQLg" type="Description"/>
        <layoutConstraint xsi:type="notation:Bounds" xmi:id="_6UryWEO2EeaRieII9CRQLg" x="133" y="-185"/>
      </children>
      <children xsi:type="notation:Shape" xmi:id="_6UryWUO2EeaRieII9CRQLg" type="ExpectedValue" element="#_6UiE-UO2EeaRieIII3RQLg" fontName="Segoe UI" description="Text" lineColor="0">
        <children xsi:type="notation:BasicDecorationNode" xmi:id="_6UryWkO2EeaRieII9CRQLg" type="DiagramName"/>
        <children xsi:type="notation:BasicDecorationNode" xmi:id="_6UryW0O2EeaRieII-BRQLg" type="Description"/>
        <layoutConstraint xsi:type="notation:Bounds" xmi:id="_6UryXEO2EeaRieII-BRQLg" x="133" y="-185"/>
      </children>
      <children xsi:type="notation:Shape" xmi:id="_6UryXUO2EeaRieII-BRQLg" type="ExpectedValue" element="#_6UiE7UO2EeaRieIIF6RQLg" fontName="Segoe UI" description="Text" lineColor="0">
        <children xsi:type="notation:BasicDecorationNode" xmi:id="_6UryXkO2EeaRieII-BRQLg" type="DiagramName"/>
        <children xsi:type="notation:BasicDecorationNode" xmi:id="_6UryX0O2EeaRieII-BRQLg" type="Description"/>
        <layoutConstraint xsi:type="notation:Bounds" xmi:id="_6UryYEO2EeaRieII_ARQLg" x="133" y="-185"/>
      </children>
      <children xsi:type="notation:Shape" xmi:id="_6UryYUO2EeaRieII_ARQLg" type="ExpectedValue" element="#_6UiFCkO2EeaRieIIL0RQLg" fontName="Segoe UI" description="Text" lineColor="0">
        <children xsi:type="notation:BasicDecorationNode" xmi:id="_6UryYkO2EeaRieII_ARQLg" type="DiagramName"/>
        <children xsi:type="notation:BasicDecorationNode" xmi:id="_6UryY0O2EeaRieII_ARQLg" type="Description"/>
        <layoutConstraint xsi:type="notation:Bounds" xmi:id="_6UryZEO2EeaRieII_ARQLg" x="133" y="-185"/>
      </children>
      <children xsi:type="notation:Shape" xmi:id="_6UryZUO2EeaRieIIA_RQLg" type="ExpectedValue" element="#_6UiE_kO2EeaRieIIJ2RQLg" fontName="Segoe UI" description="Text" lineColor="0">
        <children xsi:type="notation:BasicDecorationNode" xmi:id="_6UryZkO2EeaRieIIA_RQLg" type="DiagramName"/>
        <children xsi:type="notation:BasicDecorationNode" xmi:id="_6UryZ0O2EeaRieIIA_RQLg" type="Description"/>
        <layoutConstraint xsi:type="notation:Bounds" xmi:id="_6UryaEO2EeaRieIIA_RQLg" x="133" y="-185"/>
      </children>
      <children xsi:type="notation:Shape" xmi:id="_6UryaUO2EeaRieIIA_RQLg" type="ExpectedValue" element="#_6UiFIEO2EeaRieIIQvRQLg" fontName="Segoe UI" description="Text" lineColor="0">
        <children xsi:type="notation:BasicDecorationNode" xmi:id="_6UryakO2EeaRieIIB-RQLg" type="DiagramName"/>
        <children xsi:type="notation:BasicDecorationNode" xmi:id="_6Urya0O2EeaRieIIB-RQLg" type="Description"/>
        <layoutConstraint xsi:type="notation:Bounds" xmi:id="_6UrybEO2EeaRieIIB-RQLg" x="133" y="-185"/>
      </children>
      <children xsi:type="notation:Shape" xmi:id="_6UrybUO2EeaRieIIB-RQLg" type="ExpectedValue" element="#_6UiFSEO2EeaRieIIYnRQLg" fontName="Segoe UI" description="Text" lineColor="0">
        <children xsi:type="notation:BasicDecorationNode" xmi:id="_6UrybkO2EeaRieIIB-RQLg" type="DiagramName"/>
        <children xsi:type="notation:BasicDecorationNode" xmi:id="_6Uryb0O2EeaRieIIC9RQLg" type="Description"/>
        <layoutConstraint xsi:type="notation:Bounds" xmi:id="_6UrycEO2EeaRieIIC9RQLg" x="133" y="-185"/>
      </children>
      <children xsi:type="notation:Shape" xmi:id="_6UrycUO2EeaRieIIC9RQLg" type="ExpectedValue" element="#_6UiFG0O2EeaRieIIPwRQLg" fontName="Segoe UI" description="Text" lineColor="0">
        <children xsi:type="notation:BasicDecorationNode" xmi:id="_6UryckO2EeaRieIIC9RQLg" type="DiagramName"/>
        <children xsi:type="notation:BasicDecorationNode" xmi:id="_6Uryc0O2EeaRieIIC9RQLg" type="Description"/>
        <layoutConstraint xsi:type="notation:Bounds" xmi:id="_6UrydEO2EeaRieIID8RQLg" x="133" y="-185"/>
      </children>
      <children xsi:type="notation:Shape" xmi:id="_6UrydUO2EeaRieIID8RQLg" type="ExpectedValue" element="#_6UiFPkO2EeaRieIIWpRQLg" fontName="Segoe UI" description="Text" lineColor="0">
        <children xsi:type="notation:BasicDecorationNode" xmi:id="_6UrydkO2EeaRieIID8RQLg" type="DiagramName"/>
        <children xsi:type="notation:BasicDecorationNode" xmi:id="_6Uryd0O2EeaRieIID8RQLg" type="Description"/>
        <layoutConstraint xsi:type="notation:Bounds" xmi:id="_6UryeEO2EeaRieIID8RQLg" x="133" y="-185"/>
      </children>
      <children xsi:type="notation:Shape" xmi:id="_6UryeUO2EeaRieIIE7RQLg" type="ExpectedValue" element="#_6UiFOUO2EeaRieIIVqRQLg" fontName="Segoe UI" description="Text" lineColor="0">
        <children xsi:type="notation:BasicDecorationNode" xmi:id="_6UryekO2EeaRieIIE7RQLg" type="DiagramName"/>
        <children xsi:type="notation:BasicDecorationNode" xmi:id="_6Urye0O2EeaRieIIE7RQLg" type="Description"/>
        <layoutConstraint xsi:type="notation:Bounds" xmi:id="_6UryfEO2EeaRieIIE7RQLg" x="133" y="-185"/>
      </children>
      <children xsi:type="notation:Shape" xmi:id="_6UryfUO2EeaRieIIE7RQLg" type="ExpectedValue" element="#_6UiFFkO2EeaRieIIOxRQLg" fontName="Segoe UI" description="Text" lineColor="0">
        <children xsi:type="notation:BasicDecorationNode" xmi:id="_6UryfkO2EeaRieIIF6RQLg" type="DiagramName"/>
        <children xsi:type="notation:BasicDecorationNode" xmi:id="_6Uryf0O2EeaRieIIF6RQLg" type="Description"/>
        <layoutConstraint xsi:type="notation:Bounds" xmi:id="_6UrygEO2EeaRieIIF6RQLg" x="133" y="-185"/>
      </children>
      <children xsi:type="notation:Shape" xmi:id="_6UrygUO2EeaRieIIF6RQLg" type="ExpectedValue" element="#_6UiFBEO2EeaRieIIK1RQLg" fontName="Segoe UI" description="Text" lineColor="0">
        <children xsi:type="notation:BasicDecorationNode" xmi:id="_6UrygkO2EeaRieIIF6RQLg" type="DiagramName"/>
        <children xsi:type="notation:BasicDecorationNode" xmi:id="_6Uryg0O2EeaRieIIG5RQLg" type="Description"/>
        <layoutConstraint xsi:type="notation:Bounds" xmi:id="_6UryhEO2EeaRieIIG5RQLg" x="133" y="-185"/>
      </children>
      <children xsi:type="notation:Shape" xmi:id="_6UryhUO2EeaRieIIG5RQLg" type="ExpectedValue" element="#_6UiFJUO2EeaRieIIRuRQLg" fontName="Segoe UI" description="Text" lineColor="0">
        <children xsi:type="notation:BasicDecorationNode" xmi:id="_6UryhkO2EeaRieIIG5RQLg" type="DiagramName"/>
        <children xsi:type="notation:BasicDecorationNode" xmi:id="_6Uryh0O2EeaRieIIG5RQLg" type="Description"/>
        <layoutConstraint xsi:type="notation:Bounds" xmi:id="_6UryiEO2EeaRieIIH4RQLg" x="133" y="-185"/>
      </children>
      <children xsi:type="notation:Shape" xmi:id="_6UryiUO2EeaRieIIH4RQLg" type="ExpectedValue" element="#_6UiFEEO2EeaRieIIMzRQLg" fontName="Segoe UI" description="Text" lineColor="0">
        <children xsi:type="notation:BasicDecorationNode" xmi:id="_6UryikO2EeaRieIIH4RQLg" type="DiagramName"/>
        <children xsi:type="notation:BasicDecorationNode" xmi:id="_6Uryi0O2EeaRieIIH4RQLg" type="Description"/>
        <layoutConstraint xsi:type="notation:Bounds" xmi:id="_6UryjEO2EeaRieIIH4RQLg" x="133" y="-185"/>
      </children>
      <children xsi:type="notation:Shape" xmi:id="_6UryjUO2EeaRieIII3RQLg" type="ExpectedValue" element="#_6UiFQ0O2EeaRieIIXoRQLg" fontName="Segoe UI" description="Text" lineColor="0">
        <children xsi:type="notation:BasicDecorationNode" xmi:id="_6UryjkO2EeaRieIII3RQLg" type="DiagramName"/>
        <children xsi:type="notation:BasicDecorationNode" xmi:id="_6Uryj0O2EeaRieIII3RQLg" type="Description"/>
        <layoutConstraint xsi:type="notation:Bounds" xmi:id="_6UrykEO2EeaRieIII3RQLg" x="133" y="-185"/>
      </children>
      <children xsi:type="notation:Shape" xmi:id="_6UrykUO2EeaRieIII3RQLg" type="ExpectedValue" element="#_6UiFL0O2EeaRieIITsRQLg" fontName="Segoe UI" description="Text" lineColor="0">
        <children xsi:type="notation:BasicDecorationNode" xmi:id="_6UrykkO2EeaRieIIJ2RQLg" type="DiagramName"/>
        <children xsi:type="notation:BasicDecorationNode" xmi:id="_6Uryk0O2EeaRieIIJ2RQLg" type="Description"/>
        <layoutConstraint xsi:type="notation:Bounds" xmi:id="_6UrylEO2EeaRieIIJ2RQLg" x="133" y="-185"/>
      </children>
      <children xsi:type="notation:Shape" xmi:id="_6UrylUO2EeaRieIIJ2RQLg" type="ExpectedValue" element="#_6UiE9EO2EeaRieIIH4RQLg" fontName="Segoe UI" description="Text" lineColor="0">
        <children xsi:type="notation:BasicDecorationNode" xmi:id="_6UrylkO2EeaRieIIJ2RQLg" type="DiagramName"/>
        <children xsi:type="notation:BasicDecorationNode" xmi:id="_6Uryl0O2EeaRieIIK1RQLg" type="Description"/>
        <layoutConstraint xsi:type="notation:Bounds" xmi:id="_6UrymEO2EeaRieIIK1RQLg" x="133" y="-185"/>
      </children>
      <children xsi:type="notation:Shape" xmi:id="_6UrymUO2EeaRieIIK1RQLg" type="ExpectedValue" element="#_6UiFTUO2EeaRieIIZmRQLg" fontName="Segoe UI" description="Text" lineColor="0">
        <children xsi:type="notation:BasicDecorationNode" xmi:id="_6UrymkO2EeaRieIIK1RQLg" type="DiagramName"/>
        <children xsi:type="notation:BasicDecorationNode" xmi:id="_6Urym0O2EeaRieIIK1RQLg" type="Description"/>
        <layoutConstraint xsi:type="notation:Bounds" xmi:id="_6UrynEO2EeaRieIIL0RQLg" x="232" y="-91"/>
      </children>
      <children xsi:type="notation:Shape" xmi:id="_6UrynUO2EeaRieIIL0RQLg" type="ExpectedValue" element="#_6UiFU0O2EeaRieIIalRQLg" fontName="Segoe UI" description="Text" lineColor="0">
        <children xsi:type="notation:BasicDecorationNode" xmi:id="_6UrynkO2EeaRieIIL0RQLg" type="DiagramName"/>
        <children xsi:type="notation:BasicDecorationNode" xmi:id="_6Uryn0O2EeaRieIIL0RQLg" type="Description"/>
        <layoutConstraint xsi:type="notation:Bounds" xmi:id="_6UryoEO2EeaRieIIL0RQLg" x="132" y="-185"/>
      </children>
      <children xsi:type="notation:Shape" xmi:id="_6UryoUO2EeaRieIIMzRQLg" type="ExpectedValue" element="#_6UiFcEO2EeaRieIIgfRQLg" fontName="Segoe UI" description="Text" lineColor="0">
        <children xsi:type="notation:BasicDecorationNode" xmi:id="_6UryokO2EeaRieIIMzRQLg" type="DiagramName"/>
        <children xsi:type="notation:BasicDecorationNode" xmi:id="_6Uryo0O2EeaRieIIMzRQLg" type="Description"/>
        <layoutConstraint xsi:type="notation:Bounds" xmi:id="_6UrypEO2EeaRieIIMzRQLg" x="132" y="-185"/>
      </children>
      <children xsi:type="notation:Shape" xmi:id="_6UrypUO2EeaRieIIMzRQLg" type="ExpectedValue" element="#_6UiFnEO2EeaRieIIoXRQLg" fontName="Segoe UI" description="Text" lineColor="0">
        <children xsi:type="notation:BasicDecorationNode" xmi:id="_6UrypkO2EeaRieIINyRQLg" type="DiagramName"/>
        <children xsi:type="notation:BasicDecorationNode" xmi:id="_6Uryp0O2EeaRieIINyRQLg" type="Description"/>
        <layoutConstraint xsi:type="notation:Bounds" xmi:id="_6UryqEO2EeaRieIINyRQLg" x="132" y="-185"/>
      </children>
      <children xsi:type="notation:Shape" xmi:id="_6UryqUO2EeaRieIINyRQLg" type="ExpectedValue" element="#_6UiFv0O2EeaRieIIvQRQLg" fontName="Segoe UI" description="Text" lineColor="0">
        <children xsi:type="notation:BasicDecorationNode" xmi:id="_6UryqkO2EeaRieIINyRQLg" type="DiagramName"/>
        <children xsi:type="notation:BasicDecorationNode" xmi:id="_6Uryq0O2EeaRieIIOxRQLg" type="Description"/>
        <layoutConstraint xsi:type="notation:Bounds" xmi:id="_6UryrEO2EeaRieIIOxRQLg" x="132" y="-185"/>
      </children>
      <children xsi:type="notation:Shape" xmi:id="_6UryrUO2EeaRieIIOxRQLg" type="ExpectedValue" element="#_6UiFp0O2EeaRieIIrURQLg" fontName="Segoe UI" description="Text" lineColor="0">
        <children xsi:type="notation:BasicDecorationNode" xmi:id="_6UryrkO2EeaRieIIOxRQLg" type="DiagramName"/>
        <children xsi:type="notation:BasicDecorationNode" xmi:id="_6Uryr0O2EeaRieIIOxRQLg" type="Description"/>
        <layoutConstraint xsi:type="notation:Bounds" xmi:id="_6UrysEO2EeaRieIIPwRQLg" x="132" y="-185"/>
      </children>
      <children xsi:type="notation:Shape" xmi:id="_6UrysUO2EeaRieIIPwRQLg" type="ExpectedValue" element="#_6UiFdkO2EeaRieIIheRQLg" fontName="Segoe UI" description="Text" lineColor="0">
        <children xsi:type="notation:BasicDecorationNode" xmi:id="_6UryskO2EeaRieIIPwRQLg" type="DiagramName"/>
        <children xsi:type="notation:BasicDecorationNode" xmi:id="_6Urys0O2EeaRieIIPwRQLg" type="Description"/>
        <layoutConstraint xsi:type="notation:Bounds" xmi:id="_6UrytEO2EeaRieIIPwRQLg" x="132" y="-185"/>
      </children>
      <children xsi:type="notation:Shape" xmi:id="_6UrytUO2EeaRieIIQvRQLg" type="ExpectedValue" element="#_6UiFuUO2EeaRieIIuRRQLg" fontName="Segoe UI" description="Text" lineColor="0">
        <children xsi:type="notation:BasicDecorationNode" xmi:id="_6UrytkO2EeaRieIIQvRQLg" type="DiagramName"/>
        <children xsi:type="notation:BasicDecorationNode" xmi:id="_6Uryt0O2EeaRieIIQvRQLg" type="Description"/>
        <layoutConstraint xsi:type="notation:Bounds" xmi:id="_6UryuEO2EeaRieIIQvRQLg" x="132" y="-185"/>
      </children>
      <children xsi:type="notation:Shape" xmi:id="_6UryuUO2EeaRieIIQvRQLg" type="ExpectedValue" element="#_6UiFZEO2EeaRieIIdiRQLg" fontName="Segoe UI" description="Text" lineColor="0">
        <children xsi:type="notation:BasicDecorationNode" xmi:id="_6UryukO2EeaRieIIRuRQLg" type="DiagramName"/>
        <children xsi:type="notation:BasicDecorationNode" xmi:id="_6Uryu0O2EeaRieIIRuRQLg" type="Description"/>
        <layoutConstraint xsi:type="notation:Bounds" xmi:id="_6UryvEO2EeaRieIIRuRQLg" x="132" y="-185"/>
      </children>
      <children xsi:type="notation:Shape" xmi:id="_6UryvUO2EeaRieIIRuRQLg" type="ExpectedValue" element="#_6UiFh0O2EeaRieIIkbRQLg" fontName="Segoe UI" description="Text" lineColor="0">
        <children xsi:type="notation:BasicDecorationNode" xmi:id="_6UryvkO2EeaRieIIRuRQLg" type="DiagramName"/>
        <children xsi:type="notation:BasicDecorationNode" xmi:id="_6Uryv0O2EeaRieIIStRQLg" type="Description"/>
        <layoutConstraint xsi:type="notation:Bounds" xmi:id="_6UrywEO2EeaRieIIStRQLg" x="132" y="-185"/>
      </children>
      <children xsi:type="notation:Shape" xmi:id="_6UrywUO2EeaRieIIStRQLg" type="ExpectedValue" element="#_6UiFrUO2EeaRieIIsTRQLg" fontName="Segoe UI" description="Text" lineColor="0">
        <children xsi:type="notation:BasicDecorationNode" xmi:id="_6UrywkO2EeaRieIIStRQLg" type="DiagramName"/>
        <children xsi:type="notation:BasicDecorationNode" xmi:id="_6Uryw0O2EeaRieIIStRQLg" type="Description"/>
        <layoutConstraint xsi:type="notation:Bounds" xmi:id="_6UryxEO2EeaRieIITsRQLg" x="132" y="-185"/>
      </children>
      <children xsi:type="notation:Shape" xmi:id="_6UryxUO2EeaRieIITsRQLg" type="ExpectedValue" element="#_6UiFl0O2EeaRieIInYRQLg" fontName="Segoe UI" description="Text" lineColor="0">
        <children xsi:type="notation:BasicDecorationNode" xmi:id="_6UryxkO2EeaRieIITsRQLg" type="DiagramName"/>
        <children xsi:type="notation:BasicDecorationNode" xmi:id="_6Uryx0O2EeaRieIITsRQLg" type="Description"/>
        <layoutConstraint xsi:type="notation:Bounds" xmi:id="_6UryyEO2EeaRieIITsRQLg" x="132" y="-185"/>
      </children>
      <children xsi:type="notation:Shape" xmi:id="_6UryyUO2EeaRieIIUrRQLg" type="ExpectedValue" element="#_6UiFs0O2EeaRieIItSRQLg" fontName="Segoe UI" description="Text" lineColor="0">
        <children xsi:type="notation:BasicDecorationNode" xmi:id="_6UryykO2EeaRieIIUrRQLg" type="DiagramName"/>
        <children xsi:type="notation:BasicDecorationNode" xmi:id="_6Uryy0O2EeaRieIIUrRQLg" type="Description"/>
        <layoutConstraint xsi:type="notation:Bounds" xmi:id="_6UryzEO2EeaRieIIUrRQLg" x="132" y="-185"/>
      </children>
      <children xsi:type="notation:Shape" xmi:id="_6UryzUO2EeaRieIIUrRQLg" type="ExpectedValue" element="#_6UiFjEO2EeaRieIIlaRQLg" fontName="Segoe UI" description="Text" lineColor="0">
        <children xsi:type="notation:BasicDecorationNode" xmi:id="_6UryzkO2EeaRieIIVqRQLg" type="DiagramName"/>
        <children xsi:type="notation:BasicDecorationNode" xmi:id="_6Uryz0O2EeaRieIIVqRQLg" type="Description"/>
        <layoutConstraint xsi:type="notation:Bounds" xmi:id="_6Ury0EO2EeaRieIIVqRQLg" x="132" y="-185"/>
      </children>
      <children xsi:type="notation:Shape" xmi:id="_6Ury0UO2EeaRieIIVqRQLg" type="ExpectedValue" element="#_6UiFakO2EeaRieIIehRQLg" fontName="Segoe UI" description="Text" lineColor="0">
        <children xsi:type="notation:BasicDecorationNode" xmi:id="_6Ury0kO2EeaRieIIVqRQLg" type="DiagramName"/>
        <children xsi:type="notation:BasicDecorationNode" xmi:id="_6Ury00O2EeaRieIIWpRQLg" type="Description"/>
        <layoutConstraint xsi:type="notation:Bounds" xmi:id="_6Ury1EO2EeaRieIIWpRQLg" x="132" y="-185"/>
      </children>
      <children xsi:type="notation:Shape" xmi:id="_6Ury1UO2EeaRieIIWpRQLg" type="ExpectedValue" element="#_6UiFWEO2EeaRieIIbkRQLg" fontName="Segoe UI" description="Text" lineColor="0">
        <children xsi:type="notation:BasicDecorationNode" xmi:id="_6Ury1kO2EeaRieIIWpRQLg" type="DiagramName"/>
        <children xsi:type="notation:BasicDecorationNode" xmi:id="_6Ury10O2EeaRieIIWpRQLg" type="Description"/>
        <layoutConstraint xsi:type="notation:Bounds" xmi:id="_6Ury2EO2EeaRieIIXoRQLg" x="132" y="-185"/>
      </children>
      <children xsi:type="notation:Shape" xmi:id="_6Ury2UO2EeaRieIIXoRQLg" type="ExpectedValue" element="#_6UiFokO2EeaRieIIqVRQLg" fontName="Segoe UI" description="Text" lineColor="0">
        <children xsi:type="notation:BasicDecorationNode" xmi:id="_6Ury2kO2EeaRieIIXoRQLg" type="DiagramName"/>
        <children xsi:type="notation:BasicDecorationNode" xmi:id="_6Ury20O2EeaRieIIXoRQLg" type="Description"/>
        <layoutConstraint xsi:type="notation:Bounds" xmi:id="_6Ury3EO2EeaRieIIXoRQLg" x="132" y="-185"/>
      </children>
      <children xsi:type="notation:Shape" xmi:id="_6Ury3UO2EeaRieIIYnRQLg" type="ExpectedValue" element="#_6UiFgUO2EeaRieIIjcRQLg" fontName="Segoe UI" description="Text" lineColor="0">
        <children xsi:type="notation:BasicDecorationNode" xmi:id="_6Ury3kO2EeaRieIIYnRQLg" type="DiagramName"/>
        <children xsi:type="notation:BasicDecorationNode" xmi:id="_6Ury30O2EeaRieIIYnRQLg" type="Description"/>
        <layoutConstraint xsi:type="notation:Bounds" xmi:id="_6Ury4EO2EeaRieIIYnRQLg" x="132" y="-185"/>
      </children>
      <children xsi:type="notation:Shape" xmi:id="_6Ury4UO2EeaRieIIYnRQLg" type="ExpectedValue" element="#_6UiFXkO2EeaRieIIcjRQLg" fontName="Segoe UI" description="Text" lineColor="0">
        <children xsi:type="notation:BasicDecorationNode" xmi:id="_6Ury4kO2EeaRieIIZmRQLg" type="DiagramName"/>
        <children xsi:type="notation:BasicDecorationNode" xmi:id="_6Ury40O2EeaRieIIZmRQLg" type="Description"/>
        <layoutConstraint xsi:type="notation:Bounds" xmi:id="_6Ury5EO2EeaRieIIZmRQLg" x="132" y="-185"/>
      </children>
      <children xsi:type="notation:Shape" xmi:id="_6Ury5UO2EeaRieIIZmRQLg" type="ExpectedValue" element="#_6UiFfEO2EeaRieIIidRQLg" fontName="Segoe UI" description="Text" lineColor="0">
        <children xsi:type="notation:BasicDecorationNode" xmi:id="_6Ury5kO2EeaRieIIZmRQLg" type="DiagramName"/>
        <children xsi:type="notation:BasicDecorationNode" xmi:id="_6Ury50O2EeaRieIIalRQLg" type="Description"/>
        <layoutConstraint xsi:type="notation:Bounds" xmi:id="_6Ury6EO2EeaRieIIalRQLg" x="132" y="-185"/>
      </children>
      <children xsi:type="notation:Shape" xmi:id="_6Ury6UO2EeaRieIIalRQLg" type="ExpectedValue" element="#_6UiFkkO2EeaRieIImZRQLg" fontName="Segoe UI" description="Text" lineColor="0">
        <children xsi:type="notation:BasicDecorationNode" xmi:id="_6Ury6kO2EeaRieIIalRQLg" type="DiagramName"/>
        <children xsi:type="notation:BasicDecorationNode" xmi:id="_6Ury60O2EeaRieIIalRQLg" type="Description"/>
        <layoutConstraint xsi:type="notation:Bounds" xmi:id="_6Ury7EO2EeaRieIIbkRQLg" x="132" y="-185"/>
      </children>
      <children xsi:type="notation:Shape" xmi:id="_6Ury7UO2EeaRieIIbkRQLg" type="ExpectedValue" element="#_6UiFxUO2EeaRieIIxORQLg" fontName="Segoe UI" description="Text" lineColor="0">
        <children xsi:type="notation:BasicDecorationNode" xmi:id="_6Ury7kO2EeaRieIIbkRQLg" type="DiagramName"/>
        <children xsi:type="notation:BasicDecorationNode" xmi:id="_6Ury70O2EeaRieIIbkRQLg" type="Description"/>
        <layoutConstraint xsi:type="notation:Bounds" xmi:id="_6Ury8EO2EeaRieIIbkRQLg" x="132" y="-185"/>
      </children>
      <children xsi:type="notation:Shape" xmi:id="_6Ury8UO2EeaRieIIcjRQLg" type="ExpectedValue" element="#_6UiFzEO2EeaRieIIyNRQLg" fontName="Segoe UI" description="Text" lineColor="0">
        <children xsi:type="notation:BasicDecorationNode" xmi:id="_6Ury8kO2EeaRieIIcjRQLg" type="DiagramName"/>
        <children xsi:type="notation:BasicDecorationNode" xmi:id="_6Ury80O2EeaRieIIcjRQLg" type="Description"/>
        <layoutConstraint xsi:type="notation:Bounds" xmi:id="_6Ury9EO2EeaRieIIcjRQLg" x="132" y="-185"/>
      </children>
      <children xsi:type="notation:Shape" xmi:id="_6Ury9UO2EeaRieIIcjRQLg" type="ExpectedValue" element="#_6UiF9UO2EeaRieII6FRQLg" fontName="Segoe UI" description="Text" lineColor="0">
        <children xsi:type="notation:BasicDecorationNode" xmi:id="_6Ury9kO2EeaRieIIdiRQLg" type="DiagramName"/>
        <children xsi:type="notation:BasicDecorationNode" xmi:id="_6Ury90O2EeaRieIIdiRQLg" type="Description"/>
        <layoutConstraint xsi:type="notation:Bounds" xmi:id="_6Ury-EO2EeaRieIIdiRQLg" x="132" y="-185"/>
      </children>
      <children xsi:type="notation:Shape" xmi:id="_6Ury-UO2EeaRieIIdiRQLg" type="ExpectedValue" element="#_6UiF-kO2EeaRieII7ERQLg" fontName="Segoe UI" description="Text" lineColor="0">
        <children xsi:type="notation:BasicDecorationNode" xmi:id="_6Ury-kO2EeaRieIIdiRQLg" type="DiagramName"/>
        <children xsi:type="notation:BasicDecorationNode" xmi:id="_6Ury-0O2EeaRieIIehRQLg" type="Description"/>
        <layoutConstraint xsi:type="notation:Bounds" xmi:id="_6Ury_EO2EeaRieIIehRQLg" x="132" y="-185"/>
      </children>
      <children xsi:type="notation:Shape" xmi:id="_6Ury_UO2EeaRieIIehRQLg" type="ExpectedValue" element="#_6UiF8EO2EeaRieII5GRQLg" fontName="Segoe UI" description="Text" lineColor="0">
        <children xsi:type="notation:BasicDecorationNode" xmi:id="_6Ury_kO2EeaRieIIehRQLg" type="DiagramName"/>
        <children xsi:type="notation:BasicDecorationNode" xmi:id="_6Ury_0O2EeaRieIIehRQLg" type="Description"/>
        <layoutConstraint xsi:type="notation:Bounds" xmi:id="_6UrzAEO2EeaRieIIfgRQLg" x="132" y="-185"/>
      </children>
      <children xsi:type="notation:Shape" xmi:id="_6UrzAUO2EeaRieIIfgRQLg" type="ExpectedValue" element="#_6UiF3kO2EeaRieII2JRQLg" fontName="Segoe UI" description="Text" lineColor="0">
        <children xsi:type="notation:BasicDecorationNode" xmi:id="_6UrzAkO2EeaRieIIfgRQLg" type="DiagramName"/>
        <children xsi:type="notation:BasicDecorationNode" xmi:id="_6UrzA0O2EeaRieIIfgRQLg" type="Description"/>
        <layoutConstraint xsi:type="notation:Bounds" xmi:id="_6UrzBEO2EeaRieIIfgRQLg" x="132" y="-185"/>
      </children>
      <children xsi:type="notation:Shape" xmi:id="_6UrzBUO2EeaRieIIgfRQLg" type="ExpectedValue" element="#_6UiF5EO2EeaRieII3IRQLg" fontName="Segoe UI" description="Text" lineColor="0">
        <children xsi:type="notation:BasicDecorationNode" xmi:id="_6UrzBkO2EeaRieIIgfRQLg" type="DiagramName"/>
        <children xsi:type="notation:BasicDecorationNode" xmi:id="_6UrzB0O2EeaRieIIgfRQLg" type="Description"/>
        <layoutConstraint xsi:type="notation:Bounds" xmi:id="_6UrzCEO2EeaRieIIgfRQLg" x="132" y="-185"/>
      </children>
      <children xsi:type="notation:Shape" xmi:id="_6UrzCUO2EeaRieIIgfRQLg" type="ExpectedValue" element="#_6UiF6kO2EeaRieII4HRQLg" fontName="Segoe UI" description="Text" lineColor="0">
        <children xsi:type="notation:BasicDecorationNode" xmi:id="_6UrzCkO2EeaRieIIheRQLg" type="DiagramName"/>
        <children xsi:type="notation:BasicDecorationNode" xmi:id="_6UrzC0O2EeaRieIIheRQLg" type="Description"/>
        <layoutConstraint xsi:type="notation:Bounds" xmi:id="_6UrzDEO2EeaRieIIheRQLg" x="132" y="-185"/>
      </children>
      <children xsi:type="notation:Shape" xmi:id="_6UrzDUO2EeaRieIIheRQLg" type="ExpectedValue" element="#_6UiF2EO2EeaRieII0LRQLg" fontName="Segoe UI" description="Text" lineColor="0">
        <children xsi:type="notation:BasicDecorationNode" xmi:id="_6UrzDkO2EeaRieIIheRQLg" type="DiagramName"/>
        <children xsi:type="notation:BasicDecorationNode" xmi:id="_6UrzD0O2EeaRieIIidRQLg" type="Description"/>
        <layoutConstraint xsi:type="notation:Bounds" xmi:id="_6UrzEEO2EeaRieIIidRQLg" x="132" y="-185"/>
      </children>
      <children xsi:type="notation:Shape" xmi:id="_6UrzEUO2EeaRieIIidRQLg" type="ExpectedValue" element="#_6UiF0kO2EeaRieIIzMRQLg" fontName="Segoe UI" description="Text" lineColor="0">
        <children xsi:type="notation:BasicDecorationNode" xmi:id="_6UrzEkO2EeaRieIIidRQLg" type="DiagramName"/>
        <children xsi:type="notation:BasicDecorationNode" xmi:id="_6UrzE0O2EeaRieIIidRQLg" type="Description"/>
        <layoutConstraint xsi:type="notation:Bounds" xmi:id="_6UrzFEO2EeaRieIIjcRQLg" x="132" y="-185"/>
      </children>
      <children xsi:type="notation:Shape" xmi:id="_6UrzFUO2EeaRieIIjcRQLg" type="ExpectedValue" element="#_6UiGAEO2EeaRieII8DRQLg" fontName="Segoe UI" description="Text" lineColor="0">
        <children xsi:type="notation:BasicDecorationNode" xmi:id="_6UrzFkO2EeaRieIIjcRQLg" type="DiagramName"/>
        <children xsi:type="notation:BasicDecorationNode" xmi:id="_6UrzF0O2EeaRieIIjcRQLg" type="Description"/>
        <layoutConstraint xsi:type="notation:Bounds" xmi:id="_6UrzGEO2EeaRieIIjcRQLg" x="132" y="-185"/>
      </children>
      <children xsi:type="notation:Shape" xmi:id="_6UrzGUO2EeaRieIIkbRQLg" type="ExpectedValue" element="#_6UiGFUO2EeaRieIIB-RQLg" fontName="Segoe UI" description="Text" lineColor="0">
        <children xsi:type="notation:BasicDecorationNode" xmi:id="_6UrzGkO2EeaRieIIkbRQLg" type="DiagramName"/>
        <children xsi:type="notation:BasicDecorationNode" xmi:id="_6UrzG0O2EeaRieIIkbRQLg" type="Description"/>
        <layoutConstraint xsi:type="notation:Bounds" xmi:id="_6UrzHEO2EeaRieIIkbRQLg" x="132" y="-186"/>
      </children>
      <children xsi:type="notation:Shape" xmi:id="_6UrzHUO2EeaRieIIkbRQLg" type="ExpectedValue" element="#_6UiGEEO2EeaRieIIA_RQLg" fontName="Segoe UI" description="Text" lineColor="0">
        <children xsi:type="notation:BasicDecorationNode" xmi:id="_6UrzHkO2EeaRieIIlaRQLg" type="DiagramName"/>
        <children xsi:type="notation:BasicDecorationNode" xmi:id="_6UrzH0O2EeaRieIIlaRQLg" type="Description"/>
        <layoutConstraint xsi:type="notation:Bounds" xmi:id="_6UrzIEO2EeaRieIIlaRQLg" x="132" y="-186"/>
      </children>
      <children xsi:type="notation:Shape" xmi:id="_6UrzIUO2EeaRieIIlaRQLg" type="ExpectedValue" element="#_6UiGBUO2EeaRieII9CRQLg" fontName="Segoe UI" description="Text" lineColor="0">
        <children xsi:type="notation:BasicDecorationNode" xmi:id="_6UrzIkO2EeaRieIIlaRQLg" type="DiagramName"/>
        <children xsi:type="notation:BasicDecorationNode" xmi:id="_6UrzI0O2EeaRieIImZRQLg" type="Description"/>
        <layoutConstraint xsi:type="notation:Bounds" xmi:id="_6UrzJEO2EeaRieIImZRQLg" x="132" y="-186"/>
      </children>
      <children xsi:type="notation:Shape" xmi:id="_6UrzJUO2EeaRieIImZRQLg" type="ExpectedValue" element="#_6UiGGkO2EeaRieIIC9RQLg" fontName="Segoe UI" description="Text" lineColor="0">
        <children xsi:type="notation:BasicDecorationNode" xmi:id="_6UrzJkO2EeaRieIImZRQLg" type="DiagramName"/>
        <children xsi:type="notation:BasicDecorationNode" xmi:id="_6UrzJ0O2EeaRieIImZRQLg" type="Description"/>
        <layoutConstraint xsi:type="notation:Bounds" xmi:id="_6UrzKEO2EeaRieIInYRQLg" x="132" y="-186"/>
      </children>
      <children xsi:type="notation:Shape" xmi:id="_6UrzKUO2EeaRieIInYRQLg" type="ExpectedValue" element="#_6UiGC0O2EeaRieII_ARQLg" fontName="Segoe UI" description="Text" lineColor="0">
        <children xsi:type="notation:BasicDecorationNode" xmi:id="_6UrzKkO2EeaRieIInYRQLg" type="DiagramName"/>
        <children xsi:type="notation:BasicDecorationNode" xmi:id="_6UrzK0O2EeaRieIInYRQLg" type="Description"/>
        <layoutConstraint xsi:type="notation:Bounds" xmi:id="_6UrzLEO2EeaRieIInYRQLg" x="132" y="-186"/>
      </children>
      <children xsi:type="notation:Shape" xmi:id="_6UrzLUO2EeaRieIIoXRQLg" type="ExpectedValue" element="#_6UiGH0O2EeaRieIID8RQLg" fontName="Segoe UI" description="Text" lineColor="0">
        <children xsi:type="notation:BasicDecorationNode" xmi:id="_6UrzLkO2EeaRieIIoXRQLg" type="DiagramName"/>
        <children xsi:type="notation:BasicDecorationNode" xmi:id="_6UrzL0O2EeaRieIIoXRQLg" type="Description"/>
        <layoutConstraint xsi:type="notation:Bounds" xmi:id="_6UrzMEO2EeaRieIIoXRQLg" x="132" y="-186"/>
      </children>
      <children xsi:type="notation:Shape" xmi:id="_6UrzMUO2EeaRieIIoXRQLg" type="ExpectedValue" element="#_6UiGJEO2EeaRieIIE7RQLg" fontName="Segoe UI" description="Text" lineColor="0">
        <children xsi:type="notation:BasicDecorationNode" xmi:id="_6UrzMkO2EeaRieIIpWRQLg" type="DiagramName"/>
        <children xsi:type="notation:BasicDecorationNode" xmi:id="_6UrzM0O2EeaRieIIpWRQLg" type="Description"/>
        <layoutConstraint xsi:type="notation:Bounds" xmi:id="_6UrzNEO2EeaRieIIpWRQLg" x="133" y="-186"/>
      </children>
      <children xsi:type="notation:Shape" xmi:id="_6UrzNUO2EeaRieIIpWRQLg" type="ExpectedValue" element="#_6UiGKUO2EeaRieIIF6RQLg" fontName="Segoe UI" description="Text" lineColor="0">
        <children xsi:type="notation:BasicDecorationNode" xmi:id="_6UrzNkO2EeaRieIIpWRQLg" type="DiagramName"/>
        <children xsi:type="notation:BasicDecorationNode" xmi:id="_6UrzN0O2EeaRieIIqVRQLg" type="Description"/>
        <layoutConstraint xsi:type="notation:Bounds" xmi:id="_6UrzOEO2EeaRieIIqVRQLg" x="133" y="-186"/>
      </children>
      <children xsi:type="notation:Shape" xmi:id="_6UrzOUO2EeaRieIIqVRQLg" type="ExpectedValue" element="#_6UiGL0O2EeaRieIIG5RQLg" fontName="Segoe UI" description="Text" lineColor="0">
        <children xsi:type="notation:BasicDecorationNode" xmi:id="_6UrzOkO2EeaRieIIqVRQLg" type="DiagramName"/>
        <children xsi:type="notation:BasicDecorationNode" xmi:id="_6UrzO0O2EeaRieIIqVRQLg" type="Description"/>
        <layoutConstraint xsi:type="notation:Bounds" xmi:id="_6UrzPEO2EeaRieIIrURQLg" x="133" y="-186"/>
      </children>
      <children xsi:type="notation:Shape" xmi:id="_6UrzPUO2EeaRieIIrURQLg" type="ExpectedValue" element="#_6UiGNEO2EeaRieIIH4RQLg" fontName="Segoe UI" description="Text" lineColor="0">
        <children xsi:type="notation:BasicDecorationNode" xmi:id="_6UrzPkO2EeaRieIIrURQLg" type="DiagramName"/>
        <children xsi:type="notation:BasicDecorationNode" xmi:id="_6UrzP0O2EeaRieIIrURQLg" type="Description"/>
        <layoutConstraint xsi:type="notation:Bounds" xmi:id="_6UrzQEO2EeaRieIIrURQLg" x="133" y="-186"/>
      </children>
      <children xsi:type="notation:Shape" xmi:id="_6UrzQUO2EeaRieIIsTRQLg" type="ExpectedValue" element="#_6UiGOUO2EeaRieIII3RQLg" fontName="Segoe UI" description="Text" lineColor="0">
        <children xsi:type="notation:BasicDecorationNode" xmi:id="_6UrzQkO2EeaRieIIsTRQLg" type="DiagramName"/>
        <children xsi:type="notation:BasicDecorationNode" xmi:id="_6UrzQ0O2EeaRieIIsTRQLg" type="Description"/>
        <layoutConstraint xsi:type="notation:Bounds" xmi:id="_6UrzREO2EeaRieIIsTRQLg" x="211" y="-529"/>
      </children>
      <children xsi:type="notation:Shape" xmi:id="_6UrzRUO2EeaRieIIsTRQLg" type="ExpectedValue" element="#_6UiGRUO2EeaRieIIK1RQLg" fontName="Segoe UI" description="Text" lineColor="0">
        <children xsi:type="notation:BasicDecorationNode" xmi:id="_6UrzRkO2EeaRieIItSRQLg" type="DiagramName"/>
        <children xsi:type="notation:BasicDecorationNode" xmi:id="_6UrzR0O2EeaRieIItSRQLg" type="Description"/>
        <layoutConstraint xsi:type="notation:Bounds" xmi:id="_6UrzSEO2EeaRieIItSRQLg" x="132" y="-186"/>
      </children>
      <children xsi:type="notation:Shape" xmi:id="_6UrzSUO2EeaRieIItSRQLg" type="ExpectedValue" element="#_6UiGa0O2EeaRieIIStRQLg" fontName="Segoe UI" description="Text" lineColor="0">
        <children xsi:type="notation:BasicDecorationNode" xmi:id="_6UrzSkO2EeaRieIItSRQLg" type="DiagramName"/>
        <children xsi:type="notation:BasicDecorationNode" xmi:id="_6UrzS0O2EeaRieIIuRRQLg" type="Description"/>
        <layoutConstraint xsi:type="notation:Bounds" xmi:id="_6UrzTEO2EeaRieIIuRRQLg" x="132" y="-186"/>
      </children>
      <children xsi:type="notation:Shape" xmi:id="_6UrzTUO2EeaRieIIuRRQLg" type="ExpectedValue" element="#_6UiGYUO2EeaRieIIQvRQLg" fontName="Segoe UI" description="Text" lineColor="0">
        <children xsi:type="notation:BasicDecorationNode" xmi:id="_6UrzTkO2EeaRieIIuRRQLg" type="DiagramName"/>
        <children xsi:type="notation:BasicDecorationNode" xmi:id="_6UrzT0O2EeaRieIIuRRQLg" type="Description"/>
        <layoutConstraint xsi:type="notation:Bounds" xmi:id="_6UrzUEO2EeaRieIIvQRQLg" x="132" y="-186"/>
      </children>
      <children xsi:type="notation:Shape" xmi:id="_6UrzUUO2EeaRieIIvQRQLg" type="ExpectedValue" element="#_6UiGZkO2EeaRieIIRuRQLg" fontName="Segoe UI" description="Text" lineColor="0">
        <children xsi:type="notation:BasicDecorationNode" xmi:id="_6UrzUkO2EeaRieIIvQRQLg" type="DiagramName"/>
        <children xsi:type="notation:BasicDecorationNode" xmi:id="_6UrzU0O2EeaRieIIvQRQLg" type="Description"/>
        <layoutConstraint xsi:type="notation:Bounds" xmi:id="_6UrzVEO2EeaRieIIvQRQLg" x="132" y="-186"/>
      </children>
      <children xsi:type="notation:Shape" xmi:id="_6UrzVUO2EeaRieIIwPRQLg" type="ExpectedValue" element="#_6UiGQEO2EeaRieIIJ2RQLg" fontName="Segoe UI" description="Text" lineColor="0">
        <children xsi:type="notation:BasicDecorationNode" xmi:id="_6UrzVkO2EeaRieIIwPRQLg" type="DiagramName"/>
        <children xsi:type="notation:BasicDecorationNode" xmi:id="_6UrzV0O2EeaRieIIwPRQLg" type="Description"/>
        <layoutConstraint xsi:type="notation:Bounds" xmi:id="_6UrzWEO2EeaRieIIwPRQLg" x="132" y="-186"/>
      </children>
      <children xsi:type="notation:Shape" xmi:id="_6UrzWUO2EeaRieIIwPRQLg" type="ExpectedValue" element="#_6UiGS0O2EeaRieIIL0RQLg" fontName="Segoe UI" description="Text" lineColor="0">
        <children xsi:type="notation:BasicDecorationNode" xmi:id="_6UrzWkO2EeaRieIIxORQLg" type="DiagramName"/>
        <children xsi:type="notation:BasicDecorationNode" xmi:id="_6UrzW0O2EeaRieIIxORQLg" type="Description"/>
        <layoutConstraint xsi:type="notation:Bounds" xmi:id="_6UrzXEO2EeaRieIIxORQLg" x="132" y="-186"/>
      </children>
      <children xsi:type="notation:Shape" xmi:id="_6UrzXUO2EeaRieIIxORQLg" type="ExpectedValue" element="#_6UiGdUO2EeaRieIIUrRQLg" fontName="Segoe UI" description="Text" lineColor="0">
        <children xsi:type="notation:BasicDecorationNode" xmi:id="_6UrzXkO2EeaRieIIxORQLg" type="DiagramName"/>
        <children xsi:type="notation:BasicDecorationNode" xmi:id="_6UrzX0O2EeaRieIIyNRQLg" type="Description"/>
        <layoutConstraint xsi:type="notation:Bounds" xmi:id="_6UrzYEO2EeaRieIIyNRQLg" x="132" y="-186"/>
      </children>
      <children xsi:type="notation:Shape" xmi:id="_6UrzYUO2EeaRieIIyNRQLg" type="ExpectedValue" element="#_6UiGcEO2EeaRieIITsRQLg" fontName="Segoe UI" description="Text" lineColor="0">
        <children xsi:type="notation:BasicDecorationNode" xmi:id="_6UrzYkO2EeaRieIIyNRQLg" type="DiagramName"/>
        <children xsi:type="notation:BasicDecorationNode" xmi:id="_6UrzY0O2EeaRieIIyNRQLg" type="Description"/>
        <layoutConstraint xsi:type="notation:Bounds" xmi:id="_6UrzZEO2EeaRieIIzMRQLg" x="132" y="-186"/>
      </children>
      <children xsi:type="notation:Shape" xmi:id="_6UrzZUO2EeaRieIIzMRQLg" type="ExpectedValue" element="#_6UiGXEO2EeaRieIIPwRQLg" fontName="Segoe UI" description="Text" lineColor="0">
        <children xsi:type="notation:BasicDecorationNode" xmi:id="_6UrzZkO2EeaRieIIzMRQLg" type="DiagramName"/>
        <children xsi:type="notation:BasicDecorationNode" xmi:id="_6UrzZ0O2EeaRieIIzMRQLg" type="Description"/>
        <layoutConstraint xsi:type="notation:Bounds" xmi:id="_6UrzaEO2EeaRieIIzMRQLg" x="132" y="-186"/>
      </children>
      <children xsi:type="notation:Shape" xmi:id="_6UrzaUO2EeaRieII0LRQLg" type="ExpectedValue" element="#_6UiGUUO2EeaRieIINyRQLg" fontName="Segoe UI" description="Text" lineColor="0">
        <children xsi:type="notation:BasicDecorationNode" xmi:id="_6UrzakO2EeaRieII0LRQLg" type="DiagramName"/>
        <children xsi:type="notation:BasicDecorationNode" xmi:id="_6Urza0O2EeaRieII0LRQLg" type="Description"/>
        <layoutConstraint xsi:type="notation:Bounds" xmi:id="_6UrzbEO2EeaRieII0LRQLg" x="132" y="-186"/>
      </children>
      <children xsi:type="notation:Shape" xmi:id="_6UrzbUO2EeaRieII0LRQLg" type="ExpectedValue" element="#_6UiGV0O2EeaRieIIOxRQLg" fontName="Segoe UI" description="Text" lineColor="0">
        <children xsi:type="notation:BasicDecorationNode" xmi:id="_6UrzbkO2EeaRieII1KRQLg" type="DiagramName"/>
        <children xsi:type="notation:BasicDecorationNode" xmi:id="_6Urzb0O2EeaRieII1KRQLg" type="Description"/>
        <layoutConstraint xsi:type="notation:Bounds" xmi:id="_6UrzcEO2EeaRieII1KRQLg" x="132" y="-186"/>
      </children>
      <children xsi:type="notation:Shape" xmi:id="_6UrzcUO2EeaRieII1KRQLg" type="ExpectedValue" element="#_6UiGe0O2EeaRieIIVqRQLg" fontName="Segoe UI" description="Text" lineColor="0">
        <children xsi:type="notation:BasicDecorationNode" xmi:id="_6UrzckO2EeaRieII1KRQLg" type="DiagramName"/>
        <children xsi:type="notation:BasicDecorationNode" xmi:id="_6Urzc0O2EeaRieII2JRQLg" type="Description"/>
        <layoutConstraint xsi:type="notation:Bounds" xmi:id="_6UrzdEO2EeaRieII2JRQLg" x="132" y="-186"/>
      </children>
      <children xsi:type="notation:Shape" xmi:id="_6UrzdUO2EeaRieII2JRQLg" type="ExpectedValue" element="#_6UiGgEO2EeaRieIIWpRQLg" fontName="Segoe UI" description="Text" lineColor="0">
        <children xsi:type="notation:BasicDecorationNode" xmi:id="_6UrzdkO2EeaRieII2JRQLg" type="DiagramName"/>
        <children xsi:type="notation:BasicDecorationNode" xmi:id="_6Urzd0O2EeaRieII2JRQLg" type="Description"/>
        <layoutConstraint xsi:type="notation:Bounds" xmi:id="_6UrzeEO2EeaRieII3IRQLg" x="132" y="-186"/>
      </children>
      <children xsi:type="notation:Shape" xmi:id="_6UrzeUO2EeaRieII3IRQLg" type="ExpectedValue" element="#_6UiGhUO2EeaRieIIXoRQLg" fontName="Segoe UI" description="Text" lineColor="0">
        <children xsi:type="notation:BasicDecorationNode" xmi:id="_6UrzekO2EeaRieII3IRQLg" type="DiagramName"/>
        <children xsi:type="notation:BasicDecorationNode" xmi:id="_6Urze0O2EeaRieII3IRQLg" type="Description"/>
        <layoutConstraint xsi:type="notation:Bounds" xmi:id="_6UrzfEO2EeaRieII3IRQLg" x="132" y="-185"/>
      </children>
      <children xsi:type="notation:Shape" xmi:id="_6UrzfUO2EeaRieII4HRQLg" type="ExpectedValue" element="#_6UiGikO2EeaRieIIYnRQLg" fontName="Segoe UI" description="Text" lineColor="0">
        <children xsi:type="notation:BasicDecorationNode" xmi:id="_6UrzfkO2EeaRieII4HRQLg" type="DiagramName"/>
        <children xsi:type="notation:BasicDecorationNode" xmi:id="_6Urzf0O2EeaRieII4HRQLg" type="Description"/>
        <layoutConstraint xsi:type="notation:Bounds" xmi:id="_6UrzgEO2EeaRieII4HRQLg" x="133" y="-186"/>
      </children>
      <children xsi:type="notation:Shape" xmi:id="_6UrzgUO2EeaRieII4HRQLg" type="ExpectedValue" element="#_6UiGpUO2EeaRieIIdiRQLg" fontName="Segoe UI" description="Text" lineColor="0">
        <children xsi:type="notation:BasicDecorationNode" xmi:id="_6UrzgkO2EeaRieII5GRQLg" type="DiagramName"/>
        <children xsi:type="notation:BasicDecorationNode" xmi:id="_6Urzg0O2EeaRieII5GRQLg" type="Description"/>
        <layoutConstraint xsi:type="notation:Bounds" xmi:id="_6UrzhEO2EeaRieII5GRQLg" x="133" y="-186"/>
      </children>
      <children xsi:type="notation:Shape" xmi:id="_6UrzhUO2EeaRieII5GRQLg" type="ExpectedValue" element="#_6UiGm0O2EeaRieIIbkRQLg" fontName="Segoe UI" description="Text" lineColor="0">
        <children xsi:type="notation:BasicDecorationNode" xmi:id="_6UrzhkO2EeaRieII5GRQLg" type="DiagramName"/>
        <children xsi:type="notation:BasicDecorationNode" xmi:id="_6Urzh0O2EeaRieII6FRQLg" type="Description"/>
        <layoutConstraint xsi:type="notation:Bounds" xmi:id="_6UrziEO2EeaRieII6FRQLg" x="133" y="-186"/>
      </children>
      <children xsi:type="notation:Shape" xmi:id="_6UrziUO2EeaRieII6FRQLg" type="ExpectedValue" element="#_6UiGj0O2EeaRieIIZmRQLg" fontName="Segoe UI" description="Text" lineColor="0">
        <children xsi:type="notation:BasicDecorationNode" xmi:id="_6UrzikO2EeaRieII6FRQLg" type="DiagramName"/>
        <children xsi:type="notation:BasicDecorationNode" xmi:id="_6Urzi0O2EeaRieII6FRQLg" type="Description"/>
        <layoutConstraint xsi:type="notation:Bounds" xmi:id="_6UrzjEO2EeaRieII7ERQLg" x="133" y="-186"/>
      </children>
      <children xsi:type="notation:Shape" xmi:id="_6UrzjUO2EeaRieII7ERQLg" type="ExpectedValue" element="#_6UiGqkO2EeaRieIIehRQLg" fontName="Segoe UI" description="Text" lineColor="0">
        <children xsi:type="notation:BasicDecorationNode" xmi:id="_6UrzjkO2EeaRieII7ERQLg" type="DiagramName"/>
        <children xsi:type="notation:BasicDecorationNode" xmi:id="_6Urzj0O2EeaRieII7ERQLg" type="Description"/>
        <layoutConstraint xsi:type="notation:Bounds" xmi:id="_6UrzkEO2EeaRieII7ERQLg" x="133" y="-186"/>
      </children>
      <children xsi:type="notation:Shape" xmi:id="_6UrzkUO2EeaRieII8DRQLg" type="ExpectedValue" element="#_6UiGlUO2EeaRieIIalRQLg" fontName="Segoe UI" description="Text" lineColor="0">
        <children xsi:type="notation:BasicDecorationNode" xmi:id="_6UrzkkO2EeaRieII8DRQLg" type="DiagramName"/>
        <children xsi:type="notation:BasicDecorationNode" xmi:id="_6Urzk0O2EeaRieII8DRQLg" type="Description"/>
        <layoutConstraint xsi:type="notation:Bounds" xmi:id="_6UrzlEO2EeaRieII8DRQLg" x="133" y="-186"/>
      </children>
      <children xsi:type="notation:Shape" xmi:id="_6UrzlUO2EeaRieII8DRQLg" type="ExpectedValue" element="#_6UiGoEO2EeaRieIIcjRQLg" fontName="Segoe UI" description="Text" lineColor="0">
        <children xsi:type="notation:BasicDecorationNode" xmi:id="_6UrzlkO2EeaRieII9CRQLg" type="DiagramName"/>
        <children xsi:type="notation:BasicDecorationNode" xmi:id="_6Urzl0O2EeaRieII9CRQLg" type="Description"/>
        <layoutConstraint xsi:type="notation:Bounds" xmi:id="_6UrzmEO2EeaRieII9CRQLg" x="133" y="-186"/>
      </children>
      <children xsi:type="notation:Shape" xmi:id="_6UrzmUO2EeaRieII9CRQLg" type="ExpectedValue" element="#_6UiGu0O2EeaRieIIidRQLg" fontName="Segoe UI" description="Text" lineColor="0">
        <children xsi:type="notation:BasicDecorationNode" xmi:id="_6UrzmkO2EeaRieII9CRQLg" type="DiagramName"/>
        <children xsi:type="notation:BasicDecorationNode" xmi:id="_6Urzm0O2EeaRieII-BRQLg" type="Description"/>
        <layoutConstraint xsi:type="notation:Bounds" xmi:id="_6UrznEO2EeaRieII-BRQLg" x="132" y="-185"/>
      </children>
      <children xsi:type="notation:Shape" xmi:id="_6UrznUO2EeaRieII-BRQLg" type="ExpectedValue" element="#_6UiGxUO2EeaRieIIkbRQLg" fontName="Segoe UI" description="Text" lineColor="0">
        <children xsi:type="notation:BasicDecorationNode" xmi:id="_6UrznkO2EeaRieII-BRQLg" type="DiagramName"/>
        <children xsi:type="notation:BasicDecorationNode" xmi:id="_6Urzn0O2EeaRieII-BRQLg" type="Description"/>
        <layoutConstraint xsi:type="notation:Bounds" xmi:id="_6UrzoEO2EeaRieII_ARQLg" x="132" y="-185"/>
      </children>
      <children xsi:type="notation:Shape" xmi:id="_6UrzoUO2EeaRieII_ARQLg" type="ExpectedValue" element="#_6UiGwEO2EeaRieIIjcRQLg" fontName="Segoe UI" description="Text" lineColor="0">
        <children xsi:type="notation:BasicDecorationNode" xmi:id="_6UrzokO2EeaRieII_ARQLg" type="DiagramName"/>
        <children xsi:type="notation:BasicDecorationNode" xmi:id="_6Urzo0O2EeaRieII_ARQLg" type="Description"/>
        <layoutConstraint xsi:type="notation:Bounds" xmi:id="_6UrzpEO2EeaRieII_ARQLg" x="132" y="-185"/>
      </children>
      <children xsi:type="notation:Shape" xmi:id="_6UrzpUO2EeaRieIIA_RQLg" type="ExpectedValue" element="#_6UiGykO2EeaRieIIlaRQLg" fontName="Segoe UI" description="Text" lineColor="0">
        <children xsi:type="notation:BasicDecorationNode" xmi:id="_6UrzpkO2EeaRieIIA_RQLg" type="DiagramName"/>
        <children xsi:type="notation:BasicDecorationNode" xmi:id="_6Urzp0O2EeaRieIIA_RQLg" type="Description"/>
        <layoutConstraint xsi:type="notation:Bounds" xmi:id="_6UrzqEO2EeaRieIIA_RQLg" x="132" y="-185"/>
      </children>
      <children xsi:type="notation:Shape" xmi:id="_6UrzqUO2EeaRieIIA_RQLg" type="ExpectedValue" element="#_6UiGr0O2EeaRieIIfgRQLg" fontName="Segoe UI" description="Text" lineColor="0">
        <children xsi:type="notation:BasicDecorationNode" xmi:id="_6UrzqkO2EeaRieIIB-RQLg" type="DiagramName"/>
        <children xsi:type="notation:BasicDecorationNode" xmi:id="_6Urzq0O2EeaRieIIB-RQLg" type="Description"/>
        <layoutConstraint xsi:type="notation:Bounds" xmi:id="_6UrzrEO2EeaRieIIB-RQLg" x="132" y="-185"/>
      </children>
      <children xsi:type="notation:Shape" xmi:id="_6UrzrUO2EeaRieIIB-RQLg" type="ExpectedValue" element="#_6UiGtUO2EeaRieIIheRQLg" fontName="Segoe UI" description="Text" lineColor="0">
        <children xsi:type="notation:BasicDecorationNode" xmi:id="_6UrzrkO2EeaRieIIB-RQLg" type="DiagramName"/>
        <children xsi:type="notation:BasicDecorationNode" xmi:id="_6Urzr0O2EeaRieIIC9RQLg" type="Description"/>
        <layoutConstraint xsi:type="notation:Bounds" xmi:id="_6UrzsEO2EeaRieIIC9RQLg" x="132" y="-185"/>
      </children>
      <children xsi:type="notation:Shape" xmi:id="_6UrzsUO2EeaRieIIC9RQLg" type="ExpectedValue" element="#_6UiGz0O2EeaRieIImZRQLg" fontName="Segoe UI" description="Text" lineColor="0">
        <children xsi:type="notation:BasicDecorationNode" xmi:id="_6UrzskO2EeaRieIIC9RQLg" type="DiagramName"/>
        <children xsi:type="notation:BasicDecorationNode" xmi:id="_6Urzs0O2EeaRieIIC9RQLg" type="Description"/>
        <layoutConstraint xsi:type="notation:Bounds" xmi:id="_6UrztEO2EeaRieIID8RQLg" x="132" y="-185"/>
      </children>
      <children xsi:type="notation:Shape" xmi:id="_6UrztUO2EeaRieIID8RQLg" type="ExpectedValue" element="#_6UiG1EO2EeaRieIInYRQLg" fontName="Segoe UI" description="Text" lineColor="0">
        <children xsi:type="notation:BasicDecorationNode" xmi:id="_6UrztkO2EeaRieIID8RQLg" type="DiagramName"/>
        <children xsi:type="notation:BasicDecorationNode" xmi:id="_6Urzt0O2EeaRieIID8RQLg" type="Description"/>
        <layoutConstraint xsi:type="notation:Bounds" xmi:id="_6UrzuEO2EeaRieIID8RQLg" x="133" y="-185"/>
      </children>
      <children xsi:type="notation:Shape" xmi:id="_6UrzuUO2EeaRieIIE7RQLg" type="ExpectedValue" element="#_6UiG2UO2EeaRieIIoXRQLg" fontName="Segoe UI" description="Text" lineColor="0">
        <children xsi:type="notation:BasicDecorationNode" xmi:id="_6UrzukO2EeaRieIIE7RQLg" type="DiagramName"/>
        <children xsi:type="notation:BasicDecorationNode" xmi:id="_6Urzu0O2EeaRieIIE7RQLg" type="Description"/>
        <layoutConstraint xsi:type="notation:Bounds" xmi:id="_6UrzvEO2EeaRieIIE7RQLg" x="133" y="-186"/>
      </children>
      <children xsi:type="notation:Shape" xmi:id="_6UrzvUO2EeaRieIIE7RQLg" type="ExpectedValue" element="#_6UiG3kO2EeaRieIIpWRQLg" fontName="Segoe UI" description="Text" lineColor="0">
        <children xsi:type="notation:BasicDecorationNode" xmi:id="_6UrzvkO2EeaRieIIF6RQLg" type="DiagramName"/>
        <children xsi:type="notation:BasicDecorationNode" xmi:id="_6Urzv0O2EeaRieIIF6RQLg" type="Description"/>
        <layoutConstraint xsi:type="notation:Bounds" xmi:id="_6UrzwEO2EeaRieIIF6RQLg" x="132" y="-185"/>
      </children>
      <children xsi:type="notation:Shape" xmi:id="_6UrzwUO2EeaRieIIF6RQLg" type="ExpectedValue" element="#_6UiG5EO2EeaRieIIqVRQLg" fontName="Segoe UI" description="Text" lineColor="0">
        <children xsi:type="notation:BasicDecorationNode" xmi:id="_6UrzwkO2EeaRieIIF6RQLg" type="DiagramName"/>
        <children xsi:type="notation:BasicDecorationNode" xmi:id="_6Urzw0O2EeaRieIIG5RQLg" type="Description"/>
        <layoutConstraint xsi:type="notation:Bounds" xmi:id="_6UrzxEO2EeaRieIIG5RQLg" x="132" y="-185"/>
      </children>
      <children xsi:type="notation:Shape" xmi:id="_6UrzxUO2EeaRieIIG5RQLg" type="ExpectedValue" element="#_6UiG6UO2EeaRieIIrURQLg" fontName="Segoe UI" description="Text" lineColor="0">
        <children xsi:type="notation:BasicDecorationNode" xmi:id="_6UrzxkO2EeaRieIIG5RQLg" type="DiagramName"/>
        <children xsi:type="notation:BasicDecorationNode" xmi:id="_6Urzx0O2EeaRieIIG5RQLg" type="Description"/>
        <layoutConstraint xsi:type="notation:Bounds" xmi:id="_6UrzyEO2EeaRieIIH4RQLg" x="132" y="-185"/>
      </children>
      <children xsi:type="notation:Shape" xmi:id="_6UrzyUO2EeaRieIIH4RQLg" type="ExpectedValue" element="#_6UiG7kO2EeaRieIIsTRQLg" fontName="Segoe UI" description="Text" lineColor="0">
        <children xsi:type="notation:BasicDecorationNode" xmi:id="_6UrzykO2EeaRieIIH4RQLg" type="DiagramName"/>
        <children xsi:type="notation:BasicDecorationNode" xmi:id="_6Urzy0O2EeaRieIIH4RQLg" type="Description"/>
        <layoutConstraint xsi:type="notation:Bounds" xmi:id="_6UrzzEO2EeaRieIIH4RQLg" x="132" y="-185"/>
      </children>
      <children xsi:type="notation:Shape" xmi:id="_6UrzzUO2EeaRieIII3RQLg" type="ExpectedValue" element="#_6UiG80O2EeaRieIItSRQLg" fontName="Segoe UI" description="Text" lineColor="0">
        <children xsi:type="notation:BasicDecorationNode" xmi:id="_6UrzzkO2EeaRieIII3RQLg" type="DiagramName"/>
        <children xsi:type="notation:BasicDecorationNode" xmi:id="_6Urzz0O2EeaRieIII3RQLg" type="Description"/>
        <layoutConstraint xsi:type="notation:Bounds" xmi:id="_6Urz0EO2EeaRieIII3RQLg" x="132" y="-185"/>
      </children>
      <children xsi:type="notation:Shape" xmi:id="_6Urz0UO2EeaRieIII3RQLg" type="ExpectedValue" element="#_6UiG-EO2EeaRieIIuRRQLg" fontName="Segoe UI" description="Text" lineColor="0">
        <children xsi:type="notation:BasicDecorationNode" xmi:id="_6Urz0kO2EeaRieIIJ2RQLg" type="DiagramName"/>
        <children xsi:type="notation:BasicDecorationNode" xmi:id="_6Urz00O2EeaRieIIJ2RQLg" type="Description"/>
        <layoutConstraint xsi:type="notation:Bounds" xmi:id="_6Urz1EO2EeaRieIIJ2RQLg" x="132" y="-186"/>
      </children>
      <children xsi:type="notation:Shape" xmi:id="_6Urz1UO2EeaRieIIJ2RQLg" type="ExpectedValue" element="#_6Urvl0O2EeaRieIIwPRQLg" fontName="Segoe UI" description="Text" lineColor="0">
        <children xsi:type="notation:BasicDecorationNode" xmi:id="_6Urz1kO2EeaRieIIJ2RQLg" type="DiagramName"/>
        <children xsi:type="notation:BasicDecorationNode" xmi:id="_6Urz10O2EeaRieIIK1RQLg" type="Description"/>
        <layoutConstraint xsi:type="notation:Bounds" xmi:id="_6Urz2EO2EeaRieIIK1RQLg" x="132" y="-186"/>
      </children>
      <children xsi:type="notation:Shape" xmi:id="_6Urz2UO2EeaRieIIK1RQLg" type="ExpectedValue" element="#_6UrvkkO2EeaRieIIvQRQLg" fontName="Segoe UI" description="Text" lineColor="0">
        <children xsi:type="notation:BasicDecorationNode" xmi:id="_6Urz2kO2EeaRieIIK1RQLg" type="DiagramName"/>
        <children xsi:type="notation:BasicDecorationNode" xmi:id="_6Urz20O2EeaRieIIK1RQLg" type="Description"/>
        <layoutConstraint xsi:type="notation:Bounds" xmi:id="_6Urz3EO2EeaRieIIL0RQLg" x="132" y="-186"/>
      </children>
      <children xsi:type="notation:Shape" xmi:id="_6Urz3UO2EeaRieIIL0RQLg" type="ExpectedValue" element="#_6UrvoUO2EeaRieIIyNRQLg" fontName="Segoe UI" description="Text" lineColor="0">
        <children xsi:type="notation:BasicDecorationNode" xmi:id="_6Urz3kO2EeaRieIIL0RQLg" type="DiagramName"/>
        <children xsi:type="notation:BasicDecorationNode" xmi:id="_6Urz30O2EeaRieIIL0RQLg" type="Description"/>
        <layoutConstraint xsi:type="notation:Bounds" xmi:id="_6Urz4EO2EeaRieIIL0RQLg" x="133" y="-185"/>
      </children>
      <children xsi:type="notation:Shape" xmi:id="_6Urz4UO2EeaRieIIMzRQLg" type="ExpectedValue" element="#_6UrvnEO2EeaRieIIxORQLg" fontName="Segoe UI" description="Text" lineColor="0">
        <children xsi:type="notation:BasicDecorationNode" xmi:id="_6Urz4kO2EeaRieIIMzRQLg" type="DiagramName"/>
        <children xsi:type="notation:BasicDecorationNode" xmi:id="_6Urz40O2EeaRieIIMzRQLg" type="Description"/>
        <layoutConstraint xsi:type="notation:Bounds" xmi:id="_6Urz5EO2EeaRieIIMzRQLg" x="133" y="-185"/>
      </children>
      <children xsi:type="notation:Shape" xmi:id="_6Urz5UO2EeaRieIIMzRQLg" type="ExpectedValue" element="#_6Urvq0O2EeaRieII0LRQLg" fontName="Segoe UI" description="Text" lineColor="0">
        <children xsi:type="notation:BasicDecorationNode" xmi:id="_6Urz5kO2EeaRieIINyRQLg" type="DiagramName"/>
        <children xsi:type="notation:BasicDecorationNode" xmi:id="_6Urz50O2EeaRieIINyRQLg" type="Description"/>
        <layoutConstraint xsi:type="notation:Bounds" xmi:id="_6Urz6EO2EeaRieIINyRQLg" x="132" y="-185"/>
      </children>
      <children xsi:type="notation:Shape" xmi:id="_6Urz6UO2EeaRieIINyRQLg" type="ExpectedValue" element="#_6UrvpkO2EeaRieIIzMRQLg" fontName="Segoe UI" description="Text" lineColor="0">
        <children xsi:type="notation:BasicDecorationNode" xmi:id="_6Urz6kO2EeaRieIINyRQLg" type="DiagramName"/>
        <children xsi:type="notation:BasicDecorationNode" xmi:id="_6Urz60O2EeaRieIIOxRQLg" type="Description"/>
        <layoutConstraint xsi:type="notation:Bounds" xmi:id="_6Urz7EO2EeaRieIIOxRQLg" x="132" y="-185"/>
      </children>
      <children xsi:type="notation:Shape" xmi:id="_6Urz7UO2EeaRieIIOxRQLg" type="ExpectedValue" element="#_6UrvsEO2EeaRieII1KRQLg" fontName="Segoe UI" description="Text" lineColor="0">
        <children xsi:type="notation:BasicDecorationNode" xmi:id="_6Urz7kO2EeaRieIIOxRQLg" type="DiagramName"/>
        <children xsi:type="notation:BasicDecorationNode" xmi:id="_6Urz70O2EeaRieIIOxRQLg" type="Description"/>
        <layoutConstraint xsi:type="notation:Bounds" xmi:id="_6Urz8EO2EeaRieIIPwRQLg" x="132" y="-185"/>
      </children>
      <children xsi:type="notation:Shape" xmi:id="_6Urz8UO2EeaRieIIPwRQLg" type="ExpectedValue" element="#_6Urv60O2EeaRieIIB-RQLg" fontName="Segoe UI" description="Text" lineColor="0">
        <children xsi:type="notation:BasicDecorationNode" xmi:id="_6Urz8kO2EeaRieIIPwRQLg" type="DiagramName"/>
        <children xsi:type="notation:BasicDecorationNode" xmi:id="_6Urz80O2EeaRieIIPwRQLg" type="Description"/>
        <layoutConstraint xsi:type="notation:Bounds" xmi:id="_6Urz9EO2EeaRieIIPwRQLg" x="132" y="-185"/>
      </children>
      <children xsi:type="notation:Shape" xmi:id="_6Urz9UO2EeaRieIIQvRQLg" type="ExpectedValue" element="#_6Urvu0O2EeaRieII3IRQLg" fontName="Segoe UI" description="Text" lineColor="0">
        <children xsi:type="notation:BasicDecorationNode" xmi:id="_6Urz9kO2EeaRieIIQvRQLg" type="DiagramName"/>
        <children xsi:type="notation:BasicDecorationNode" xmi:id="_6Urz90O2EeaRieIIQvRQLg" type="Description"/>
        <layoutConstraint xsi:type="notation:Bounds" xmi:id="_6Urz-EO2EeaRieIIQvRQLg" x="132" y="-185"/>
      </children>
      <children xsi:type="notation:Shape" xmi:id="_6Urz-UO2EeaRieIIQvRQLg" type="ExpectedValue" element="#_6Urv3EO2EeaRieII-BRQLg" fontName="Segoe UI" description="Text" lineColor="0">
        <children xsi:type="notation:BasicDecorationNode" xmi:id="_6Urz-kO2EeaRieIIRuRQLg" type="DiagramName"/>
        <children xsi:type="notation:BasicDecorationNode" xmi:id="_6Urz-0O2EeaRieIIRuRQLg" type="Description"/>
        <layoutConstraint xsi:type="notation:Bounds" xmi:id="_6Urz_EO2EeaRieIIRuRQLg" x="132" y="-185"/>
      </children>
      <children xsi:type="notation:Shape" xmi:id="_6Urz_UO2EeaRieIIRuRQLg" type="ExpectedValue" element="#_6Urv4UO2EeaRieII_ARQLg" fontName="Segoe UI" description="Text" lineColor="0">
        <children xsi:type="notation:BasicDecorationNode" xmi:id="_6Urz_kO2EeaRieIIRuRQLg" type="DiagramName"/>
        <children xsi:type="notation:BasicDecorationNode" xmi:id="_6Urz_0O2EeaRieIIStRQLg" type="Description"/>
        <layoutConstraint xsi:type="notation:Bounds" xmi:id="_6Ur0AEO2EeaRieIIStRQLg" x="132" y="-185"/>
      </children>
      <children xsi:type="notation:Shape" xmi:id="_6Ur0AUO2EeaRieIIStRQLg" type="ExpectedValue" element="#_6UrvwUO2EeaRieII4HRQLg" fontName="Segoe UI" description="Text" lineColor="0">
        <children xsi:type="notation:BasicDecorationNode" xmi:id="_6Ur0AkO2EeaRieIIStRQLg" type="DiagramName"/>
        <children xsi:type="notation:BasicDecorationNode" xmi:id="_6Ur0A0O2EeaRieIIStRQLg" type="Description"/>
        <layoutConstraint xsi:type="notation:Bounds" xmi:id="_6Ur0BEO2EeaRieIITsRQLg" x="132" y="-185"/>
      </children>
      <children xsi:type="notation:Shape" xmi:id="_6Ur0BUO2EeaRieIITsRQLg" type="ExpectedValue" element="#_6Urv10O2EeaRieII9CRQLg" fontName="Segoe UI" description="Text" lineColor="0">
        <children xsi:type="notation:BasicDecorationNode" xmi:id="_6Ur0BkO2EeaRieIITsRQLg" type="DiagramName"/>
        <children xsi:type="notation:BasicDecorationNode" xmi:id="_6Ur0B0O2EeaRieIITsRQLg" type="Description"/>
        <layoutConstraint xsi:type="notation:Bounds" xmi:id="_6Ur0CEO2EeaRieIITsRQLg" x="132" y="-185"/>
      </children>
      <children xsi:type="notation:Shape" xmi:id="_6Ur0CUO2EeaRieIIUrRQLg" type="ExpectedValue" element="#_6Urvx0O2EeaRieII6FRQLg" fontName="Segoe UI" description="Text" lineColor="0">
        <children xsi:type="notation:BasicDecorationNode" xmi:id="_6Ur0CkO2EeaRieIIUrRQLg" type="DiagramName"/>
        <children xsi:type="notation:BasicDecorationNode" xmi:id="_6Ur0C0O2EeaRieIIUrRQLg" type="Description"/>
        <layoutConstraint xsi:type="notation:Bounds" xmi:id="_6Ur0DEO2EeaRieIIUrRQLg" x="132" y="-185"/>
      </children>
      <children xsi:type="notation:Shape" xmi:id="_6Ur0DUO2EeaRieIIUrRQLg" type="ExpectedValue" element="#_6UrvtUO2EeaRieII2JRQLg" fontName="Segoe UI" description="Text" lineColor="0">
        <children xsi:type="notation:BasicDecorationNode" xmi:id="_6Ur0DkO2EeaRieIIVqRQLg" type="DiagramName"/>
        <children xsi:type="notation:BasicDecorationNode" xmi:id="_6Ur0D0O2EeaRieIIVqRQLg" type="Description"/>
        <layoutConstraint xsi:type="notation:Bounds" xmi:id="_6Ur0EEO2EeaRieIIVqRQLg" x="132" y="-185"/>
      </children>
      <children xsi:type="notation:Shape" xmi:id="_6Ur0EUO2EeaRieIIVqRQLg" type="ExpectedValue" element="#_6Urv5kO2EeaRieIIA_RQLg" fontName="Segoe UI" description="Text" lineColor="0">
        <children xsi:type="notation:BasicDecorationNode" xmi:id="_6Ur0EkO2EeaRieIIVqRQLg" type="DiagramName"/>
        <children xsi:type="notation:BasicDecorationNode" xmi:id="_6Ur0E0O2EeaRieIIWpRQLg" type="Description"/>
        <layoutConstraint xsi:type="notation:Bounds" xmi:id="_6Ur0FEO2EeaRieIIWpRQLg" x="132" y="-185"/>
      </children>
      <children xsi:type="notation:Shape" xmi:id="_6Ur0FUO2EeaRieIIWpRQLg" type="ExpectedValue" element="#_6UrvzUO2EeaRieII7ERQLg" fontName="Segoe UI" description="Text" lineColor="0">
        <children xsi:type="notation:BasicDecorationNode" xmi:id="_6Ur0FkO2EeaRieIIWpRQLg" type="DiagramName"/>
        <children xsi:type="notation:BasicDecorationNode" xmi:id="_6Ur0F0O2EeaRieIIWpRQLg" type="Description"/>
        <layoutConstraint xsi:type="notation:Bounds" xmi:id="_6Ur0GEO2EeaRieIIXoRQLg" x="132" y="-185"/>
      </children>
      <children xsi:type="notation:Shape" xmi:id="_6Ur0GUO2EeaRieIIXoRQLg" type="ExpectedValue" element="#_6Urv0kO2EeaRieII8DRQLg" fontName="Segoe UI" description="Text" lineColor="0">
        <children xsi:type="notation:BasicDecorationNode" xmi:id="_6Ur0GkO2EeaRieIIXoRQLg" type="DiagramName"/>
        <children xsi:type="notation:BasicDecorationNode" xmi:id="_6Ur0G0O2EeaRieIIXoRQLg" type="Description"/>
        <layoutConstraint xsi:type="notation:Bounds" xmi:id="_6Ur0HEO2EeaRieIIXoRQLg" x="132" y="-185"/>
      </children>
      <children xsi:type="notation:Shape" xmi:id="_6Ur0HUO2EeaRieIIYnRQLg" type="ExpectedValue" element="#_6UrwMUO2EeaRieIIPwRQLg" fontName="Segoe UI" description="Text" lineColor="0">
        <children xsi:type="notation:BasicDecorationNode" xmi:id="_6Ur0HkO2EeaRieIIYnRQLg" type="DiagramName"/>
        <children xsi:type="notation:BasicDecorationNode" xmi:id="_6Ur0H0O2EeaRieIIYnRQLg" type="Description"/>
        <layoutConstraint xsi:type="notation:Bounds" xmi:id="_6Ur0IEO2EeaRieIIYnRQLg" x="133" y="-185"/>
      </children>
      <children xsi:type="notation:Shape" xmi:id="_6Ur0IUO2EeaRieIIYnRQLg" type="ExpectedValue" element="#_6UrwLEO2EeaRieIIOxRQLg" fontName="Segoe UI" description="Text" lineColor="0">
        <children xsi:type="notation:BasicDecorationNode" xmi:id="_6Ur0IkO2EeaRieIIZmRQLg" type="DiagramName"/>
        <children xsi:type="notation:BasicDecorationNode" xmi:id="_6Ur0I0O2EeaRieIIZmRQLg" type="Description"/>
        <layoutConstraint xsi:type="notation:Bounds" xmi:id="_6Ur0JEO2EeaRieIIZmRQLg" x="133" y="-185"/>
      </children>
      <children xsi:type="notation:Shape" xmi:id="_6Ur0JUO2EeaRieIIZmRQLg" type="ExpectedValue" element="#_6UrwDkO2EeaRieIII3RQLg" fontName="Segoe UI" description="Text" lineColor="0">
        <children xsi:type="notation:BasicDecorationNode" xmi:id="_6Ur0JkO2EeaRieIIZmRQLg" type="DiagramName"/>
        <children xsi:type="notation:BasicDecorationNode" xmi:id="_6Ur0J0O2EeaRieIIalRQLg" type="Description"/>
        <layoutConstraint xsi:type="notation:Bounds" xmi:id="_6Ur0KEO2EeaRieIIalRQLg" x="133" y="-185"/>
      </children>
      <children xsi:type="notation:Shape" xmi:id="_6Ur0KUO2EeaRieIIalRQLg" type="ExpectedValue" element="#_6Urv8EO2EeaRieIIC9RQLg" fontName="Segoe UI" description="Text" lineColor="0">
        <children xsi:type="notation:BasicDecorationNode" xmi:id="_6Ur0KkO2EeaRieIIalRQLg" type="DiagramName"/>
        <children xsi:type="notation:BasicDecorationNode" xmi:id="_6Ur0K0O2EeaRieIIalRQLg" type="Description"/>
        <layoutConstraint xsi:type="notation:Bounds" xmi:id="_6Ur0LEO2EeaRieIIbkRQLg" x="133" y="-185"/>
      </children>
      <children xsi:type="notation:Shape" xmi:id="_6Ur0LUO2EeaRieIIbkRQLg" type="ExpectedValue" element="#_6UrwCEO2EeaRieIIH4RQLg" fontName="Segoe UI" description="Text" lineColor="0">
        <children xsi:type="notation:BasicDecorationNode" xmi:id="_6Ur0LkO2EeaRieIIbkRQLg" type="DiagramName"/>
        <children xsi:type="notation:BasicDecorationNode" xmi:id="_6Ur0L0O2EeaRieIIbkRQLg" type="Description"/>
        <layoutConstraint xsi:type="notation:Bounds" xmi:id="_6Ur0MEO2EeaRieIIbkRQLg" x="133" y="-185"/>
      </children>
      <children xsi:type="notation:Shape" xmi:id="_6Ur0MUO2EeaRieIIcjRQLg" type="ExpectedValue" element="#_6UrwNkO2EeaRieIIQvRQLg" fontName="Segoe UI" description="Text" lineColor="0">
        <children xsi:type="notation:BasicDecorationNode" xmi:id="_6Ur0MkO2EeaRieIIcjRQLg" type="DiagramName"/>
        <children xsi:type="notation:BasicDecorationNode" xmi:id="_6Ur0M0O2EeaRieIIcjRQLg" type="Description"/>
        <layoutConstraint xsi:type="notation:Bounds" xmi:id="_6Ur0NEO2EeaRieIIcjRQLg" x="133" y="-185"/>
      </children>
      <children xsi:type="notation:Shape" xmi:id="_6Ur0NUO2EeaRieIIcjRQLg" type="ExpectedValue" element="#_6UrwHUO2EeaRieIIL0RQLg" fontName="Segoe UI" description="Text" lineColor="0">
        <children xsi:type="notation:BasicDecorationNode" xmi:id="_6Ur0NkO2EeaRieIIdiRQLg" type="DiagramName"/>
        <children xsi:type="notation:BasicDecorationNode" xmi:id="_6Ur0N0O2EeaRieIIdiRQLg" type="Description"/>
        <layoutConstraint xsi:type="notation:Bounds" xmi:id="_6Ur0OEO2EeaRieIIdiRQLg" x="133" y="-185"/>
      </children>
      <children xsi:type="notation:Shape" xmi:id="_6Ur0OUO2EeaRieIIdiRQLg" type="ExpectedValue" element="#_6UrwIkO2EeaRieIIMzRQLg" fontName="Segoe UI" description="Text" lineColor="0">
        <children xsi:type="notation:BasicDecorationNode" xmi:id="_6Ur0OkO2EeaRieIIdiRQLg" type="DiagramName"/>
        <children xsi:type="notation:BasicDecorationNode" xmi:id="_6Ur0O0O2EeaRieIIehRQLg" type="Description"/>
        <layoutConstraint xsi:type="notation:Bounds" xmi:id="_6Ur0PEO2EeaRieIIehRQLg" x="133" y="-185"/>
      </children>
      <children xsi:type="notation:Shape" xmi:id="_6Ur0PUO2EeaRieIIehRQLg" type="ExpectedValue" element="#_6Urv9kO2EeaRieIID8RQLg" fontName="Segoe UI" description="Text" lineColor="0">
        <children xsi:type="notation:BasicDecorationNode" xmi:id="_6Ur0PkO2EeaRieIIehRQLg" type="DiagramName"/>
        <children xsi:type="notation:BasicDecorationNode" xmi:id="_6Ur0P0O2EeaRieIIehRQLg" type="Description"/>
        <layoutConstraint xsi:type="notation:Bounds" xmi:id="_6Ur0QEO2EeaRieIIfgRQLg" x="133" y="-185"/>
      </children>
      <children xsi:type="notation:Shape" xmi:id="_6Ur0QUO2EeaRieIIfgRQLg" type="ExpectedValue" element="#_6UrwE0O2EeaRieIIJ2RQLg" fontName="Segoe UI" description="Text" lineColor="0">
        <children xsi:type="notation:BasicDecorationNode" xmi:id="_6Ur0QkO2EeaRieIIfgRQLg" type="DiagramName"/>
        <children xsi:type="notation:BasicDecorationNode" xmi:id="_6Ur0Q0O2EeaRieIIfgRQLg" type="Description"/>
        <layoutConstraint xsi:type="notation:Bounds" xmi:id="_6Ur0REO2EeaRieIIfgRQLg" x="133" y="-185"/>
      </children>
      <children xsi:type="notation:Shape" xmi:id="_6Ur0RUO2EeaRieIIgfRQLg" type="ExpectedValue" element="#_6UrwAkO2EeaRieIIF6RQLg" fontName="Segoe UI" description="Text" lineColor="0">
        <children xsi:type="notation:BasicDecorationNode" xmi:id="_6Ur0RkO2EeaRieIIgfRQLg" type="DiagramName"/>
        <children xsi:type="notation:BasicDecorationNode" xmi:id="_6Ur0R0O2EeaRieIIgfRQLg" type="Description"/>
        <layoutConstraint xsi:type="notation:Bounds" xmi:id="_6Ur0SEO2EeaRieIIgfRQLg" x="133" y="-185"/>
      </children>
      <children xsi:type="notation:Shape" xmi:id="_6Ur0SUO2EeaRieIIgfRQLg" type="ExpectedValue" element="#_6UrwJ0O2EeaRieIINyRQLg" fontName="Segoe UI" description="Text" lineColor="0">
        <children xsi:type="notation:BasicDecorationNode" xmi:id="_6Ur0SkO2EeaRieIIheRQLg" type="DiagramName"/>
        <children xsi:type="notation:BasicDecorationNode" xmi:id="_6Ur0S0O2EeaRieIIheRQLg" type="Description"/>
        <layoutConstraint xsi:type="notation:Bounds" xmi:id="_6Ur0TEO2EeaRieIIheRQLg" x="133" y="-185"/>
      </children>
      <children xsi:type="notation:Shape" xmi:id="_6Ur0TUO2EeaRieIIheRQLg" type="ExpectedValue" element="#_6UrwGEO2EeaRieIIK1RQLg" fontName="Segoe UI" description="Text" lineColor="0">
        <children xsi:type="notation:BasicDecorationNode" xmi:id="_6Ur0TkO2EeaRieIIheRQLg" type="DiagramName"/>
        <children xsi:type="notation:BasicDecorationNode" xmi:id="_6Ur0T0O2EeaRieIIidRQLg" type="Description"/>
        <layoutConstraint xsi:type="notation:Bounds" xmi:id="_6Ur0UEO2EeaRieIIidRQLg" x="133" y="-185"/>
      </children>
      <children xsi:type="notation:Shape" xmi:id="_6Ur0UUO2EeaRieIIidRQLg" type="ExpectedValue" element="#_6Urv_EO2EeaRieIIE7RQLg" fontName="Segoe UI" description="Text" lineColor="0">
        <children xsi:type="notation:BasicDecorationNode" xmi:id="_6Ur0UkO2EeaRieIIidRQLg" type="DiagramName"/>
        <children xsi:type="notation:BasicDecorationNode" xmi:id="_6Ur0U0O2EeaRieIIidRQLg" type="Description"/>
        <layoutConstraint xsi:type="notation:Bounds" xmi:id="_6Ur0VEO2EeaRieIIjcRQLg" x="133" y="-185"/>
      </children>
      <children xsi:type="notation:Shape" xmi:id="_6Ur0VUO2EeaRieIIjcRQLg" type="ExpectedValue" element="#_6UrwO0O2EeaRieIIRuRQLg" fontName="Segoe UI" description="Text" lineColor="0">
        <children xsi:type="notation:BasicDecorationNode" xmi:id="_6Ur0VkO2EeaRieIIjcRQLg" type="DiagramName"/>
        <children xsi:type="notation:BasicDecorationNode" xmi:id="_6Ur0V0O2EeaRieIIjcRQLg" type="Description"/>
        <layoutConstraint xsi:type="notation:Bounds" xmi:id="_6Ur0WEO2EeaRieIIjcRQLg" x="132" y="-185"/>
      </children>
      <children xsi:type="notation:Shape" xmi:id="_6Ur0WUO2EeaRieIIkbRQLg" type="ExpectedValue" element="#_6UrwQEO2EeaRieIIStRQLg" fontName="Segoe UI" description="Text" lineColor="0">
        <children xsi:type="notation:BasicDecorationNode" xmi:id="_6Ur0WkO2EeaRieIIkbRQLg" type="DiagramName"/>
        <children xsi:type="notation:BasicDecorationNode" xmi:id="_6Ur0W0O2EeaRieIIkbRQLg" type="Description"/>
        <layoutConstraint xsi:type="notation:Bounds" xmi:id="_6Ur0XEO2EeaRieIIkbRQLg" x="133" y="-185"/>
      </children>
      <children xsi:type="notation:Shape" xmi:id="_6Ur0XUO2EeaRieIIkbRQLg" type="ExpectedValue" element="#_6UrwS0O2EeaRieIIUrRQLg" fontName="Segoe UI" description="Text" lineColor="0">
        <children xsi:type="notation:BasicDecorationNode" xmi:id="_6Ur0XkO2EeaRieIIlaRQLg" type="DiagramName"/>
        <children xsi:type="notation:BasicDecorationNode" xmi:id="_6Ur0X0O2EeaRieIIlaRQLg" type="Description"/>
        <layoutConstraint xsi:type="notation:Bounds" xmi:id="_6Ur0YEO2EeaRieIIlaRQLg" x="133" y="-185"/>
      </children>
      <children xsi:type="notation:Shape" xmi:id="_6Ur0YUO2EeaRieIIlaRQLg" type="ExpectedValue" element="#_6UrwRkO2EeaRieIITsRQLg" fontName="Segoe UI" description="Text" lineColor="0">
        <children xsi:type="notation:BasicDecorationNode" xmi:id="_6Ur0YkO2EeaRieIIlaRQLg" type="DiagramName"/>
        <children xsi:type="notation:BasicDecorationNode" xmi:id="_6Ur0Y0O2EeaRieIImZRQLg" type="Description"/>
        <layoutConstraint xsi:type="notation:Bounds" xmi:id="_6Ur0ZEO2EeaRieIImZRQLg" x="133" y="-185"/>
      </children>
      <children xsi:type="notation:Shape" xmi:id="_6Ur0ZUO2EeaRieIImZRQLg" type="ExpectedValue" element="#_6UrwUEO2EeaRieIIVqRQLg" fontName="Segoe UI" description="Text" lineColor="0">
        <children xsi:type="notation:BasicDecorationNode" xmi:id="_6Ur0ZkO2EeaRieIImZRQLg" type="DiagramName"/>
        <children xsi:type="notation:BasicDecorationNode" xmi:id="_6Ur0Z0O2EeaRieIImZRQLg" type="Description"/>
        <layoutConstraint xsi:type="notation:Bounds" xmi:id="_6Ur0aEO2EeaRieIInYRQLg" x="133" y="-185"/>
      </children>
      <children xsi:type="notation:Shape" xmi:id="_6Ur0aUO2EeaRieIInYRQLg" type="ExpectedValue" element="#_6UrwVUO2EeaRieIIWpRQLg" fontName="Segoe UI" description="Text" lineColor="0">
        <children xsi:type="notation:BasicDecorationNode" xmi:id="_6Ur0akO2EeaRieIInYRQLg" type="DiagramName"/>
        <children xsi:type="notation:BasicDecorationNode" xmi:id="_6Ur0a0O2EeaRieIInYRQLg" type="Description"/>
        <layoutConstraint xsi:type="notation:Bounds" xmi:id="_6Ur0bEO2EeaRieIInYRQLg" x="133" y="-185"/>
      </children>
      <children xsi:type="notation:Shape" xmi:id="_6Ur0bUO2EeaRieIIoXRQLg" type="ExpectedValue" element="#_6UrwWkO2EeaRieIIXoRQLg" fontName="Segoe UI" description="Text" lineColor="0">
        <children xsi:type="notation:BasicDecorationNode" xmi:id="_6Ur0bkO2EeaRieIIoXRQLg" type="DiagramName"/>
        <children xsi:type="notation:BasicDecorationNode" xmi:id="_6Ur0b0O2EeaRieIIoXRQLg" type="Description"/>
        <layoutConstraint xsi:type="notation:Bounds" xmi:id="_6Ur0cEO2EeaRieIIoXRQLg" x="133" y="-185"/>
      </children>
      <children xsi:type="notation:Shape" xmi:id="_6Ur0cUO2EeaRieIIoXRQLg" type="ExpectedValue" element="#_6UrwakO2EeaRieIIalRQLg" fontName="Segoe UI" description="Text" lineColor="0">
        <children xsi:type="notation:BasicDecorationNode" xmi:id="_6Ur0ckO2EeaRieIIpWRQLg" type="DiagramName"/>
        <children xsi:type="notation:BasicDecorationNode" xmi:id="_6Ur0c0O2EeaRieIIpWRQLg" type="Description"/>
        <layoutConstraint xsi:type="notation:Bounds" xmi:id="_6Ur0dEO2EeaRieIIpWRQLg" x="133" y="-186"/>
      </children>
      <children xsi:type="notation:Shape" xmi:id="_6Ur0dUO2EeaRieIIpWRQLg" type="ExpectedValue" element="#_6Urwb0O2EeaRieIIbkRQLg" fontName="Segoe UI" description="Text" lineColor="0">
        <children xsi:type="notation:BasicDecorationNode" xmi:id="_6Ur0dkO2EeaRieIIpWRQLg" type="DiagramName"/>
        <children xsi:type="notation:BasicDecorationNode" xmi:id="_6Ur0d0O2EeaRieIIqVRQLg" type="Description"/>
        <layoutConstraint xsi:type="notation:Bounds" xmi:id="_6Ur0eEO2EeaRieIIqVRQLg" x="133" y="-186"/>
      </children>
      <children xsi:type="notation:Shape" xmi:id="_6Ur0eUO2EeaRieIIqVRQLg" type="ExpectedValue" element="#_6UrwZUO2EeaRieIIZmRQLg" fontName="Segoe UI" description="Text" lineColor="0">
        <children xsi:type="notation:BasicDecorationNode" xmi:id="_6Ur0ekO2EeaRieIIqVRQLg" type="DiagramName"/>
        <children xsi:type="notation:BasicDecorationNode" xmi:id="_6Ur0e0O2EeaRieIIqVRQLg" type="Description"/>
        <layoutConstraint xsi:type="notation:Bounds" xmi:id="_6Ur0fEO2EeaRieIIrURQLg" x="133" y="-186"/>
      </children>
      <children xsi:type="notation:Shape" xmi:id="_6Ur0fUO2EeaRieIIrURQLg" type="ExpectedValue" element="#_6UrwX0O2EeaRieIIYnRQLg" fontName="Segoe UI" description="Text" lineColor="0">
        <children xsi:type="notation:BasicDecorationNode" xmi:id="_6Ur0fkO2EeaRieIIrURQLg" type="DiagramName"/>
        <children xsi:type="notation:BasicDecorationNode" xmi:id="_6Ur0f0O2EeaRieIIrURQLg" type="Description"/>
        <layoutConstraint xsi:type="notation:Bounds" xmi:id="_6Ur0gEO2EeaRieIIrURQLg" x="133" y="-186"/>
      </children>
      <children xsi:type="notation:Shape" xmi:id="_6Ur0gUO2EeaRieIIsTRQLg" type="ExpectedValue" element="#_6UrwhEO2EeaRieIIfgRQLg" fontName="Segoe UI" description="Text" lineColor="0">
        <children xsi:type="notation:BasicDecorationNode" xmi:id="_6Ur0gkO2EeaRieIIsTRQLg" type="DiagramName"/>
        <children xsi:type="notation:BasicDecorationNode" xmi:id="_6Ur0g0O2EeaRieIIsTRQLg" type="Description"/>
        <layoutConstraint xsi:type="notation:Bounds" xmi:id="_6Ur0hEO2EeaRieIIsTRQLg" x="133" y="-186"/>
      </children>
      <children xsi:type="notation:Shape" xmi:id="_6Ur0hUO2EeaRieIIsTRQLg" type="ExpectedValue" element="#_6UrwdEO2EeaRieIIcjRQLg" fontName="Segoe UI" description="Text" lineColor="0">
        <children xsi:type="notation:BasicDecorationNode" xmi:id="_6Ur0hkO2EeaRieIItSRQLg" type="DiagramName"/>
        <children xsi:type="notation:BasicDecorationNode" xmi:id="_6Ur0h0O2EeaRieIItSRQLg" type="Description"/>
        <layoutConstraint xsi:type="notation:Bounds" xmi:id="_6Ur0iEO2EeaRieIItSRQLg" x="133" y="-186"/>
      </children>
      <children xsi:type="notation:Shape" xmi:id="_6Ur0iUO2EeaRieIItSRQLg" type="ExpectedValue" element="#_6Urwf0O2EeaRieIIehRQLg" fontName="Segoe UI" description="Text" lineColor="0">
        <children xsi:type="notation:BasicDecorationNode" xmi:id="_6Ur0ikO2EeaRieIItSRQLg" type="DiagramName"/>
        <children xsi:type="notation:BasicDecorationNode" xmi:id="_6Ur0i0O2EeaRieIIuRRQLg" type="Description"/>
        <layoutConstraint xsi:type="notation:Bounds" xmi:id="_6Ur0jEO2EeaRieIIuRRQLg" x="133" y="-186"/>
      </children>
      <children xsi:type="notation:Shape" xmi:id="_6Ur0jUO2EeaRieIIuRRQLg" type="ExpectedValue" element="#_6UrwekO2EeaRieIIdiRQLg" fontName="Segoe UI" description="Text" lineColor="0">
        <children xsi:type="notation:BasicDecorationNode" xmi:id="_6Ur0jkO2EeaRieIIuRRQLg" type="DiagramName"/>
        <children xsi:type="notation:BasicDecorationNode" xmi:id="_6Ur0j0O2EeaRieIIuRRQLg" type="Description"/>
        <layoutConstraint xsi:type="notation:Bounds" xmi:id="_6Ur0kEO2EeaRieIIvQRQLg" x="133" y="-186"/>
      </children>
      <children xsi:type="notation:Shape" xmi:id="_6Ur0kUO2EeaRieIIvQRQLg" type="ExpectedValue" element="#_6UrwlEO2EeaRieIIjcRQLg" fontName="Segoe UI" description="Text" lineColor="0">
        <children xsi:type="notation:BasicDecorationNode" xmi:id="_6Ur0kkO2EeaRieIIvQRQLg" type="DiagramName"/>
        <children xsi:type="notation:BasicDecorationNode" xmi:id="_6Ur0k0O2EeaRieIIvQRQLg" type="Description"/>
        <layoutConstraint xsi:type="notation:Bounds" xmi:id="_6Ur0lEO2EeaRieIIvQRQLg" x="133" y="-186"/>
      </children>
      <children xsi:type="notation:Shape" xmi:id="_6Ur0lUO2EeaRieIIwPRQLg" type="ExpectedValue" element="#_6UrwmUO2EeaRieIIkbRQLg" fontName="Segoe UI" description="Text" lineColor="0">
        <children xsi:type="notation:BasicDecorationNode" xmi:id="_6Ur0lkO2EeaRieIIwPRQLg" type="DiagramName"/>
        <children xsi:type="notation:BasicDecorationNode" xmi:id="_6Ur0l0O2EeaRieIIwPRQLg" type="Description"/>
        <layoutConstraint xsi:type="notation:Bounds" xmi:id="_6Ur0mEO2EeaRieIIwPRQLg" x="133" y="-186"/>
      </children>
      <children xsi:type="notation:Shape" xmi:id="_6Ur0mUO2EeaRieIIwPRQLg" type="ExpectedValue" element="#_6Urwj0O2EeaRieIIidRQLg" fontName="Segoe UI" description="Text" lineColor="0">
        <children xsi:type="notation:BasicDecorationNode" xmi:id="_6Ur0mkO2EeaRieIIxORQLg" type="DiagramName"/>
        <children xsi:type="notation:BasicDecorationNode" xmi:id="_6Ur0m0O2EeaRieIIxORQLg" type="Description"/>
        <layoutConstraint xsi:type="notation:Bounds" xmi:id="_6Ur0nEO2EeaRieIIxORQLg" x="133" y="-186"/>
      </children>
      <children xsi:type="notation:Shape" xmi:id="_6Ur0nUO2EeaRieIIxORQLg" type="ExpectedValue" element="#_6UrwiUO2EeaRieIIgfRQLg" fontName="Segoe UI" description="Text" lineColor="0">
        <children xsi:type="notation:BasicDecorationNode" xmi:id="_6Ur0nkO2EeaRieIIxORQLg" type="DiagramName"/>
        <children xsi:type="notation:BasicDecorationNode" xmi:id="_6Ur0n0O2EeaRieIIyNRQLg" type="Description"/>
        <layoutConstraint xsi:type="notation:Bounds" xmi:id="_6Ur0oEO2EeaRieIIyNRQLg" x="133" y="-186"/>
      </children>
      <children xsi:type="notation:Shape" xmi:id="_6Ur0oUO2EeaRieIIyNRQLg" type="ExpectedValue" element="#_6UrwvEO2EeaRieIIrURQLg" fontName="Segoe UI" description="Text" lineColor="0">
        <children xsi:type="notation:BasicDecorationNode" xmi:id="_6Ur0okO2EeaRieIIyNRQLg" type="DiagramName"/>
        <children xsi:type="notation:BasicDecorationNode" xmi:id="_6Ur0o0O2EeaRieIIyNRQLg" type="Description"/>
        <layoutConstraint xsi:type="notation:Bounds" xmi:id="_6Ur0pEO2EeaRieIIzMRQLg" x="105" y="-148"/>
      </children>
      <children xsi:type="notation:Shape" xmi:id="_6Ur0pUO2EeaRieIIzMRQLg" type="ExpectedValue" element="#_6UrxIUO2EeaRieII_ARQLg" fontName="Segoe UI" description="Text" lineColor="0">
        <children xsi:type="notation:BasicDecorationNode" xmi:id="_6Ur0pkO2EeaRieIIzMRQLg" type="DiagramName"/>
        <children xsi:type="notation:BasicDecorationNode" xmi:id="_6Ur0p0O2EeaRieIIzMRQLg" type="Description"/>
        <layoutConstraint xsi:type="notation:Bounds" xmi:id="_6Ur0qEO2EeaRieIIzMRQLg" x="105" y="-148"/>
      </children>
      <children xsi:type="notation:Shape" xmi:id="_6Ur0qUO2EeaRieII0LRQLg" type="ExpectedValue" element="#_6UrwwkO2EeaRieIIsTRQLg" fontName="Segoe UI" description="Text" lineColor="0">
        <children xsi:type="notation:BasicDecorationNode" xmi:id="_6Ur0qkO2EeaRieII0LRQLg" type="DiagramName"/>
        <children xsi:type="notation:BasicDecorationNode" xmi:id="_6Ur0q0O2EeaRieII0LRQLg" type="Description"/>
        <layoutConstraint xsi:type="notation:Bounds" xmi:id="_6Ur0rEO2EeaRieII0LRQLg" x="105" y="-148"/>
      </children>
      <children xsi:type="notation:Shape" xmi:id="_6Ur0rUO2EeaRieII0LRQLg" type="ExpectedValue" element="#_6UrwsEO2EeaRieIIoXRQLg" fontName="Segoe UI" description="Text" lineColor="0">
        <children xsi:type="notation:BasicDecorationNode" xmi:id="_6Ur0rkO2EeaRieII1KRQLg" type="DiagramName"/>
        <children xsi:type="notation:BasicDecorationNode" xmi:id="_6Ur0r0O2EeaRieII1KRQLg" type="Description"/>
        <layoutConstraint xsi:type="notation:Bounds" xmi:id="_6Ur0sEO2EeaRieII1KRQLg" x="105" y="-148"/>
      </children>
      <children xsi:type="notation:Shape" xmi:id="_6Ur0sUO2EeaRieII1KRQLg" type="ExpectedValue" element="#_6UrwnkO2EeaRieIIlaRQLg" fontName="Segoe UI" description="Text" lineColor="0">
        <children xsi:type="notation:BasicDecorationNode" xmi:id="_6Ur0skO2EeaRieII1KRQLg" type="DiagramName"/>
        <children xsi:type="notation:BasicDecorationNode" xmi:id="_6Ur0s0O2EeaRieII2JRQLg" type="Description"/>
        <layoutConstraint xsi:type="notation:Bounds" xmi:id="_6Ur0tEO2EeaRieII2JRQLg" x="105" y="-148"/>
      </children>
      <children xsi:type="notation:Shape" xmi:id="_6Ur0tUO2EeaRieII2JRQLg" type="ExpectedValue" element="#_6UrwpEO2EeaRieIImZRQLg" fontName="Segoe UI" description="Text" lineColor="0">
        <children xsi:type="notation:BasicDecorationNode" xmi:id="_6Ur0tkO2EeaRieII2JRQLg" type="DiagramName"/>
        <children xsi:type="notation:BasicDecorationNode" xmi:id="_6Ur0t0O2EeaRieII2JRQLg" type="Description"/>
        <layoutConstraint xsi:type="notation:Bounds" xmi:id="_6Ur0uEO2EeaRieII3IRQLg" x="105" y="-148"/>
      </children>
      <children xsi:type="notation:Shape" xmi:id="_6Ur0uUO2EeaRieII3IRQLg" type="ExpectedValue" element="#_6UrxEUO2EeaRieII8DRQLg" fontName="Segoe UI" description="Text" lineColor="0">
        <children xsi:type="notation:BasicDecorationNode" xmi:id="_6Ur0ukO2EeaRieII3IRQLg" type="DiagramName"/>
        <children xsi:type="notation:BasicDecorationNode" xmi:id="_6Ur0u0O2EeaRieII3IRQLg" type="Description"/>
        <layoutConstraint xsi:type="notation:Bounds" xmi:id="_6Ur0vEO2EeaRieII3IRQLg" x="105" y="-148"/>
      </children>
      <children xsi:type="notation:Shape" xmi:id="_6Ur0vUO2EeaRieII4HRQLg" type="ExpectedValue" element="#_6Urw50O2EeaRieIIzMRQLg" fontName="Segoe UI" description="Text" lineColor="0">
        <children xsi:type="notation:BasicDecorationNode" xmi:id="_6Ur0vkO2EeaRieII4HRQLg" type="DiagramName"/>
        <children xsi:type="notation:BasicDecorationNode" xmi:id="_6Ur0v0O2EeaRieII4HRQLg" type="Description"/>
        <layoutConstraint xsi:type="notation:Bounds" xmi:id="_6Ur0wEO2EeaRieII4HRQLg" x="105" y="-148"/>
      </children>
      <children xsi:type="notation:Shape" xmi:id="_6Ur0wUO2EeaRieII4HRQLg" type="ExpectedValue" element="#_6UrwzUO2EeaRieIIuRRQLg" fontName="Segoe UI" description="Text" lineColor="0">
        <children xsi:type="notation:BasicDecorationNode" xmi:id="_6Ur0wkO2EeaRieII5GRQLg" type="DiagramName"/>
        <children xsi:type="notation:BasicDecorationNode" xmi:id="_6Ur0w0O2EeaRieII5GRQLg" type="Description"/>
        <layoutConstraint xsi:type="notation:Bounds" xmi:id="_6Ur0xEO2EeaRieII5GRQLg" x="105" y="-148"/>
      </children>
      <children xsi:type="notation:Shape" xmi:id="_6Ur0xUO2EeaRieII5GRQLg" type="ExpectedValue" element="#_6UrxB0O2EeaRieII6FRQLg" fontName="Segoe UI" description="Text" lineColor="0">
        <children xsi:type="notation:BasicDecorationNode" xmi:id="_6Ur0xkO2EeaRieII5GRQLg" type="DiagramName"/>
        <children xsi:type="notation:BasicDecorationNode" xmi:id="_6Ur0x0O2EeaRieII6FRQLg" type="Description"/>
        <layoutConstraint xsi:type="notation:Bounds" xmi:id="_6Ur0yEO2EeaRieII6FRQLg" x="105" y="-148"/>
      </children>
      <children xsi:type="notation:Shape" xmi:id="_6Ur0yUO2EeaRieII6FRQLg" type="ExpectedValue" element="#_6UrwyEO2EeaRieIItSRQLg" fontName="Segoe UI" description="Text" lineColor="0">
        <children xsi:type="notation:BasicDecorationNode" xmi:id="_6Ur0ykO2EeaRieII6FRQLg" type="DiagramName"/>
        <children xsi:type="notation:BasicDecorationNode" xmi:id="_6Ur0y0O2EeaRieII6FRQLg" type="Description"/>
        <layoutConstraint xsi:type="notation:Bounds" xmi:id="_6Ur0zEO2EeaRieII7ERQLg" x="105" y="-148"/>
      </children>
      <children xsi:type="notation:Shape" xmi:id="_6Ur0zUO2EeaRieII7ERQLg" type="ExpectedValue" element="#_6Urw3UO2EeaRieIIxORQLg" fontName="Segoe UI" description="Text" lineColor="0">
        <children xsi:type="notation:BasicDecorationNode" xmi:id="_6Ur0zkO2EeaRieII7ERQLg" type="DiagramName"/>
        <children xsi:type="notation:BasicDecorationNode" xmi:id="_6Ur0z0O2EeaRieII7ERQLg" type="Description"/>
        <layoutConstraint xsi:type="notation:Bounds" xmi:id="_6Ur00EO2EeaRieII7ERQLg" x="105" y="-148"/>
      </children>
      <children xsi:type="notation:Shape" xmi:id="_6Ur00UO2EeaRieII8DRQLg" type="ExpectedValue" element="#_6Urw7UO2EeaRieII0LRQLg" fontName="Segoe UI" description="Text" lineColor="0">
        <children xsi:type="notation:BasicDecorationNode" xmi:id="_6Ur00kO2EeaRieII8DRQLg" type="DiagramName"/>
        <children xsi:type="notation:BasicDecorationNode" xmi:id="_6Ur000O2EeaRieII8DRQLg" type="Description"/>
        <layoutConstraint xsi:type="notation:Bounds" xmi:id="_6Ur01EO2EeaRieII8DRQLg" x="105" y="-148"/>
      </children>
      <children xsi:type="notation:Shape" xmi:id="_6Ur01UO2EeaRieII8DRQLg" type="ExpectedValue" element="#_6Urw8kO2EeaRieII1KRQLg" fontName="Segoe UI" description="Text" lineColor="0">
        <children xsi:type="notation:BasicDecorationNode" xmi:id="_6Ur01kO2EeaRieII9CRQLg" type="DiagramName"/>
        <children xsi:type="notation:BasicDecorationNode" xmi:id="_6Ur010O2EeaRieII9CRQLg" type="Description"/>
        <layoutConstraint xsi:type="notation:Bounds" xmi:id="_6Ur02EO2EeaRieII9CRQLg" x="105" y="-148"/>
      </children>
      <children xsi:type="notation:Shape" xmi:id="_6Ur02UO2EeaRieII9CRQLg" type="ExpectedValue" element="#_6UrxAkO2EeaRieII5GRQLg" fontName="Segoe UI" description="Text" lineColor="0">
        <children xsi:type="notation:BasicDecorationNode" xmi:id="_6Ur02kO2EeaRieII9CRQLg" type="DiagramName"/>
        <children xsi:type="notation:BasicDecorationNode" xmi:id="_6Ur020O2EeaRieII-BRQLg" type="Description"/>
        <layoutConstraint xsi:type="notation:Bounds" xmi:id="_6Ur03EO2EeaRieII-BRQLg" x="105" y="-148"/>
      </children>
      <children xsi:type="notation:Shape" xmi:id="_6Ur03UO2EeaRieII-BRQLg" type="ExpectedValue" element="#_6UrxHEO2EeaRieII-BRQLg" fontName="Segoe UI" description="Text" lineColor="0">
        <children xsi:type="notation:BasicDecorationNode" xmi:id="_6Ur03kO2EeaRieII-BRQLg" type="DiagramName"/>
        <children xsi:type="notation:BasicDecorationNode" xmi:id="_6Ur030O2EeaRieII-BRQLg" type="Description"/>
        <layoutConstraint xsi:type="notation:Bounds" xmi:id="_6Ur04EO2EeaRieII_ARQLg" x="105" y="-148"/>
      </children>
      <children xsi:type="notation:Shape" xmi:id="_6Ur04UO2EeaRieII_ARQLg" type="ExpectedValue" element="#_6UrxF0O2EeaRieII9CRQLg" fontName="Segoe UI" description="Text" lineColor="0">
        <children xsi:type="notation:BasicDecorationNode" xmi:id="_6Ur04kO2EeaRieII_ARQLg" type="DiagramName"/>
        <children xsi:type="notation:BasicDecorationNode" xmi:id="_6Ur040O2EeaRieII_ARQLg" type="Description"/>
        <layoutConstraint xsi:type="notation:Bounds" xmi:id="_6Ur05EO2EeaRieII_ARQLg" x="105" y="-148"/>
      </children>
      <children xsi:type="notation:Shape" xmi:id="_6Ur05UO2EeaRieIIA_RQLg" type="ExpectedValue" element="#_6Urw90O2EeaRieII2JRQLg" fontName="Segoe UI" description="Text" lineColor="0">
        <children xsi:type="notation:BasicDecorationNode" xmi:id="_6Ur05kO2EeaRieIIA_RQLg" type="DiagramName"/>
        <children xsi:type="notation:BasicDecorationNode" xmi:id="_6Ur050O2EeaRieIIA_RQLg" type="Description"/>
        <layoutConstraint xsi:type="notation:Bounds" xmi:id="_6Ur06EO2EeaRieIIA_RQLg" x="105" y="-148"/>
      </children>
      <children xsi:type="notation:Shape" xmi:id="_6Ur06UO2EeaRieIIA_RQLg" type="ExpectedValue" element="#_6UrwtkO2EeaRieIIpWRQLg" fontName="Segoe UI" description="Text" lineColor="0">
        <children xsi:type="notation:BasicDecorationNode" xmi:id="_6Ur06kO2EeaRieIIB-RQLg" type="DiagramName"/>
        <children xsi:type="notation:BasicDecorationNode" xmi:id="_6Ur060O2EeaRieIIB-RQLg" type="Description"/>
        <layoutConstraint xsi:type="notation:Bounds" xmi:id="_6Ur07EO2EeaRieIIB-RQLg" x="105" y="-148"/>
      </children>
      <children xsi:type="notation:Shape" xmi:id="_6Ur07UO2EeaRieIIB-RQLg" type="ExpectedValue" element="#_6Urw2EO2EeaRieIIwPRQLg" fontName="Segoe UI" description="Text" lineColor="0">
        <children xsi:type="notation:BasicDecorationNode" xmi:id="_6Ur07kO2EeaRieIIB-RQLg" type="DiagramName"/>
        <children xsi:type="notation:BasicDecorationNode" xmi:id="_6Ur070O2EeaRieIIC9RQLg" type="Description"/>
        <layoutConstraint xsi:type="notation:Bounds" xmi:id="_6Ur08EO2EeaRieIIC9RQLg" x="105" y="-148"/>
      </children>
      <children xsi:type="notation:Shape" xmi:id="_6Ur08UO2EeaRieIIC9RQLg" type="ExpectedValue" element="#_6UrwqkO2EeaRieIInYRQLg" fontName="Segoe UI" description="Text" lineColor="0">
        <children xsi:type="notation:BasicDecorationNode" xmi:id="_6Ur08kO2EeaRieIIC9RQLg" type="DiagramName"/>
        <children xsi:type="notation:BasicDecorationNode" xmi:id="_6Ur080O2EeaRieIIC9RQLg" type="Description"/>
        <layoutConstraint xsi:type="notation:Bounds" xmi:id="_6Ur09EO2EeaRieIID8RQLg" x="105" y="-148"/>
      </children>
      <children xsi:type="notation:Shape" xmi:id="_6Ur09UO2EeaRieIID8RQLg" type="ExpectedValue" element="#_6Urw_EO2EeaRieII3IRQLg" fontName="Segoe UI" description="Text" lineColor="0">
        <children xsi:type="notation:BasicDecorationNode" xmi:id="_6Ur09kO2EeaRieIID8RQLg" type="DiagramName"/>
        <children xsi:type="notation:BasicDecorationNode" xmi:id="_6Ur090O2EeaRieIID8RQLg" type="Description"/>
        <layoutConstraint xsi:type="notation:Bounds" xmi:id="_6Ur0-EO2EeaRieIID8RQLg" x="105" y="-148"/>
      </children>
      <children xsi:type="notation:Shape" xmi:id="_6Ur0-UO2EeaRieIIE7RQLg" type="ExpectedValue" element="#_6Urw0kO2EeaRieIIvQRQLg" fontName="Segoe UI" description="Text" lineColor="0">
        <children xsi:type="notation:BasicDecorationNode" xmi:id="_6Ur0-kO2EeaRieIIE7RQLg" type="DiagramName"/>
        <children xsi:type="notation:BasicDecorationNode" xmi:id="_6Ur0-0O2EeaRieIIE7RQLg" type="Description"/>
        <layoutConstraint xsi:type="notation:Bounds" xmi:id="_6Ur0_EO2EeaRieIIE7RQLg" x="105" y="-148"/>
      </children>
[truncated: 47,776 more chars]
